# Supplementary material for: Impact of commercial gut health interventions on caecal metagenome and broiler performance
Source: Microbiome. 2025 Jan 29;13:30. doi: 10.1186/s40168-024-02012-7 (PMC11776324; doi:10.1186/s40168-024-02012-7)
Supplement: Supplementary file 2 — Supplementary Material 1. The summary statistics of MAGs recovered within the study. [file 40168_2024_2012_MOESM1_ESM.xlsx]

## Sheet: MAGlist
Bins	No of Contigs	Average length of Contigs	N50 Score	Total Genome Size	Average GC%	Completeness	Contamination	CheckM lineage	GTDB-TK Classification	binner (A=MetaBat2, B=MaxiBin2, C=CONCOCT)	PG	PG %	Binning_inclusion
bin.1	425	2922.62	2909	1242114	53.1806	55.26	2.426	Clostridiales	d__Bacteria;p__Firmicutes_A;c__Clostridia;o__Lachnospirales;f__Lachnospiraceae;g__RUG12045;s__	binsA	0.056368	0.175843	no
bin.10	486	2260.92	2642	1098808	29.746	55.66	5.836	Clostridiales	d__Bacteria;p__Firmicutes_A;c__Clostridia;o__TANB77;f__CAG-508;g__;s__	binsBC			no
bin.100	810	2348.98	2624	1902671	63.5656	70.53	3.429	Clostridiales	d__Bacteria;p__Firmicutes_A;c__Clostridia;o__Oscillospirales;f__Ruminococcaceae;g__Anaerofilum;s__Anaerofilum sp002160015	binsBC	0.024409	0.076145	no
bin.101	132	6038.64	7898	797100	29.639	50.33	2.237	Clostridiales	d__Bacteria;p__Firmicutes_A;c__Clostridia;o__TANB77;f__CAG-508;g__CAG-273;s__	binsA	0.082713	0.258025	no
bin.103	355	3151.3	3608	1118710	37.8277	59.48	8.62	Bacteria	d__Bacteria;p__Firmicutes_A;c__Clostridia;o__Eubacteriales;f__Anaerofustaceae;g__;s__	binsBC			no
bin.104	953	1932.95	1995	1842097	58.7072	74.46	4.193	Clostridiales	d__Bacteria;p__Firmicutes_A;c__Clostridia;o__Lachnospirales;f__Lachnospiraceae;g__Lachnoclostridium_A;s__	binsBC	0.013382	0.041744	no
bin.105	616	1930.38	1992	1189117	31.345	54.99	0.094	Bacteria	d__Bacteria;p__Firmicutes;c__Bacilli;o__Erysipelotrichales;f__Erysipelatoclostridiaceae;g__Massiliomicrobiota;s__Massiliomicrobiota sp002160865	binsBC			no
bin.107	780	1874.26	1906	1461922	59.6479	64.39	1.805	Clostridiales	d__Bacteria;p__Firmicutes_A;c__Clostridia;o__Oscillospirales;f__Ruminococcaceae;g__Ruthenibacterium;s__Ruthenibacterium sp900546885	binsB	0.140325	0.437747	no
bin.109	175	8359.5	10904	1462913	30.7291	69.26	4.921	Clostridiales	d__Bacteria;p__Firmicutes_A;c__Clostridia;o__TANB77;f__CAG-508;g__CAG-273;s__	binsA			no
bin.111	823	1879.34	1948	1546699	39.279	61.96	5.773	Bacteria	d__Bacteria;p__Cyanobacteria;c__Vampirovibrionia;o__Gastranaerophilales;f__RUG14156;g__;s__	binsB	0.027371	0.085384	no
bin.113	1008	2029.59	2186	2045829	60.1321	53.19	4.875	Clostridiales	d__Bacteria;p__Firmicutes_A;c__Clostridia;o__Oscillospirales;f__Ruminococcaceae;g__Fournierella;s__Fournierella massiliensis	binsB			no
bin.115	262	4073.2	4991	1067178	27.904	58.4	1.565	Clostridiales	d__Bacteria;p__Firmicutes_A;c__Clostridia;o__TANB77;f__CAG-508;g__CAG-273;s__	binsA			no
bin.116	495	3506.98	3864	1735954	51.7069	62.05	4.559	Lachnospiraceae	d__Bacteria;p__Firmicutes_A;c__Clostridia;o__Lachnospirales;f__Lachnospiraceae;g__;s__	binsA			no
bin.118	908	2319.72	2485	2106302	60.7555	74.87	3.592	Clostridiales	d__Bacteria;p__Firmicutes_A;c__Clostridia;o__Oscillospirales;f__Ruminococcaceae;g__Ruthenibacterium;s__	binsBC	0.063006	0.196549	no
bin.12	1054	1911.08	1990	2014274	57.4174	61.92	7.382	Clostridiales	d__Bacteria;p__Firmicutes_A;c__Clostridia;o__Oscillospirales;f__Oscillospiraceae;g__UMGS1872;s__	binsBC	0.129328	0.403441	no
bin.121	168	6051.07	7570	1016580	26.4636	53.57	5.454	Clostridiales	d__Bacteria;p__Firmicutes_A;c__Clostridia;o__TANB77;f__CAG-508;g__CAG-269;s__	binsA			no
bin.124	737	3191.21	4137	2351924	61.1781	53.79	7.758	Bacteria	d__Bacteria;p__Firmicutes_A;c__Clostridia;o__Oscillospirales;f__Oscillospiraceae;g__Flavonifractor;s__	binsB			no
bin.126	597	1990.78	2177	1188497	32.6872	56.17	2.731	Clostridiales	d__Bacteria;p__Firmicutes_A;c__Clostridia;o__TANB77;f__CAG-508;g__;s__	binsBC	0.073604	0.22961	no
bin.128	681	2146.73	2270	1461922	26.547	56.23	5.057	Clostridiales	d__Bacteria;p__Firmicutes_A;c__Clostridia;o__TANB77;f__CAG-508;g__CAG-269;s__	binsB	0.018678	0.058266	no
bin.129	1139	2133.55	2285	2430112	60.9692	71.95	6.823	Clostridiales	d__Bacteria;p__Firmicutes_A;c__Clostridia;o__Oscillospirales;f__Oscillospiraceae;g__;s__	binsB			no
bin.130	1196	1872.81	1920	2239876	49.3706	71.56	8.478	Clostridiales	d__Bacteria;p__Firmicutes_A;c__Clostridia;o__Lachnospirales;f__Lachnospiraceae;g__Lachnoclostridium_A;s__	binsB	0.047006	0.146637	no
bin.131	251	3636.37	4166	912730	29.2053	65.94	8.685	Bacteria	d__Bacteria;p__Firmicutes;c__Bacilli;o__RF39;f__UBA660;g__CAG-302;s__	binsABC			no
bin.132	763	1609.97	1571	1228408	56.3426	52.04	2.486	Clostridiales	d__Bacteria;p__Firmicutes_A;c__Clostridia_A;o__Christensenellales;f__Borkfalkiaceae;g__UMGS1004;s__	binsBC			no
bin.133	652	2276.11	2479	1484022	44.5789	67.52	3.136	Clostridiales	d__Bacteria;p__Firmicutes_A;c__Clostridia;o__Lachnospirales;f__Lachnospiraceae;g__Blautia;s__Blautia sp002161285	binsBC			no
bin.134	1021	1562.64	1528	1595459	51.0249	50.8	0.894	Clostridiales	d__Bacteria;p__Firmicutes_A;c__Clostridia;o__Lachnospirales;f__Lachnospiraceae;g__Anaerobutyricum;s__	binsB			no
bin.136	321	3150.46	3418	1011297	38.5401	74.19	1.934	Lactobacillales	d__Bacteria;p__Firmicutes;c__Bacilli;o__Lactobacillales;f__Lactobacillaceae;g__Limosilactobacillus;s__Limosilactobacillus reuteri_E	binsA			no
bin.139	755	1669.86	1681	1260746	37.5572	51.22	0.949	Bacteria	d__Bacteria;p__Cyanobacteria;c__Vampirovibrionia;o__Gastranaerophilales;f__;g__;s__	binsBC			no
bin.141	1143	1846.93	1799	2111040	40.801	50.54	5.492	Clostridiales	d__Bacteria;p__Firmicutes_A;c__Clostridia;o__Lachnospirales;f__Lachnospiraceae;g__Anaerostipes;s__	binsB			no
bin.142	276	3622.99	4246	999944	27.3355	53.73	8.531	Clostridiales	d__Bacteria;p__Firmicutes_A;c__Clostridia;o__TANB77;f__CAG-508;g__UMGS1754;s__UMGS1754 sp900554815	binsA	0.116183	0.362438	no
bin.143	491	2778.75	3244	1364367	26.4746	65.31	6.691	Clostridiales	d__Bacteria;p__Firmicutes_A;c__Clostridia;o__TANB77;f__CAG-508;g__CAG-793;s__	binsBC	0.166808	0.520364	no
bin.144	285	3703.55	4423	1055511	26.8574	58.95	0.396	Clostridiales	d__Bacteria;p__Firmicutes_A;c__Clostridia;o__TANB77;f__CAG-508;g__CAG-269;s__	binsA	0.085169	0.265687	no
bin.146	1327	1856.15	1806	2463115	48.0719	55.77	4.018	Clostridiales	d__Bacteria;p__Firmicutes_A;c__Clostridia;o__Lachnospirales;f__Lachnospiraceae;g__Blautia;s__	binsBC			no
bin.149	759	1903.43	1957	1444701	43.7462	63.78	2.807	Bacteria	d__Bacteria;p__Firmicutes;c__Bacilli;o__Erysipelotrichales;f__Erysipelatoclostridiaceae;g__CHKCI006;s__CHKCI006 sp900018345	binsBC	0.128358	0.400417	no
bin.15	447	3579.79	4839	1600168	27.7817	69.89	7.885	Clostridiales	d__Bacteria;p__Firmicutes_A;c__Clostridia;o__TANB77;f__CAG-508;g__CAG-269;s__	binsBC	0.045988	0.143461	no
bin.150	359	3898.1	4285	1399419	58.9142	59.9	8.583	Clostridiales	d__Bacteria;p__Firmicutes_A;c__Clostridia_A;o__Christensenellales;f__CAG-552;g__UMGS1880;s__UMGS1880 sp900761765	binsA	0.064079	0.199897	no
bin.153	774	1663.1	1670	1287241	53.9513	60.44	1.312	Bacteria	d__Bacteria;p__Firmicutes;c__Bacilli;o__Erysipelotrichales;f__Erysipelotrichaceae;g__Merdibacter;s__Merdibacter sp900543035	binsBC	0.013573	0.042341	no
bin.154	337	3577.39	3936	1205581	59.4038	59.23	9.843	Clostridiales	d__Bacteria;p__Firmicutes_A;c__Clostridia;o__Oscillospirales;f__Oscillospiraceae;g__Dysosmobacter;s__	binsA			no
bin.155	950	2769.64	3342	2631158	53.6603	58.33	8.254	Bacteria	d__Bacteria;p__Firmicutes_A;c__Clostridia;o__Oscillospirales;f__Butyricicoccaceae;g__Agathobaculum;s__	binsB			no
bin.157	463	1784.89	1712	826405	26.76	50.14	1.333	Bacteria	d__Bacteria;p__Firmicutes;c__Bacilli;o__RF39;f__UBA660;g__HGM10873;s__	binsBC	0.182966	0.570769	no
bin.158	259	4455.17	5669	1153888	56.8421	67.22	2.097	Clostridiales	d__Bacteria;p__Firmicutes_A;c__Clostridia_A;o__Christensenellales;f__UBA3700;g__CABKMX01;s__	binsA	0.242067	0.755135	no
bin.159	488	3481.57	3711	1699006	55.3251	69.03	3.081	Clostridiales	d__Bacteria;p__Firmicutes_A;c__Clostridia;o__Oscillospirales;f__Butyricicoccaceae;g__Butyricicoccus;s__Butyricicoccus sp900604335	binsA			no
bin.16	597	1613.86	1634	963475	57.2092	50.49	1.375	Clostridiales	d__Bacteria;p__Firmicutes_A;c__Clostridia_A;o__Christensenellales;f__CAG-917;g__UMGS1688;s__	binsBC	0.037803	0.117927	no
bin.160	349	1736.58	1758	606066	36.0634	51.61	4.494	Bacteria	d__Bacteria;p__Firmicutes_A;c__Clostridia_A;o__Christensenellales;f__UBA1242;g__UBA11517;s__	binsBC			no
bin.161	313	3396.7	4021	1063166	29.0099	69.08	1.966	Bacteria	d__Bacteria;p__Firmicutes;c__Bacilli;o__RF39;f__UBA660;g__CAG-776;s__CAG-776 sp900758895	binsBC			no
bin.162	286	4833.97	6192	1382515	25.4864	72.89	2.069	Clostridiales	d__Bacteria;p__Firmicutes_A;c__Clostridia;o__TANB77;f__CAG-508;g__UBA7001;s__UBA7001 sp900553685	binsA	0.095887	0.299122	no
bin.165	101	17392.1	33291	1756598	62.8653	70.39	0.271	Bifidobacteriaceae	d__Bacteria;p__Actinobacteriota;c__Actinomycetia;o__Actinomycetales;f__Bifidobacteriaceae;g__Bifidobacterium;s__Bifidobacterium globosum	binsB	0.045516	0.141987	no
bin.166	577	2841.61	3433	1639610	50.4305	72.65	2.572	Clostridiales	d__Bacteria;p__Firmicutes_A;c__Clostridia;o__Lachnospirales;f__UBA1390;g__;s__	binsBC	0.136607	0.42615	no
bin.169	883	1880.39	1921	1660386	63.0239	68.44	1.617	Clostridiales	d__Bacteria;p__Firmicutes_A;c__Clostridia;o__Oscillospirales;f__Oscillospiraceae;g__UBA5446;s__UBA5446 sp900544295	binsBC	0.006549	0.020429	no
bin.170	673	2292.71	2557	1542997	50.1821	60.21	2.724	Clostridiales	d__Bacteria;p__Firmicutes_A;c__Clostridia_A;o__Christensenellales;f__Borkfalkiaceae;g__UBA11940;s__	binsBC	0.077429	0.241541	no
bin.171	811	1953.4	2058	1584204	36.7551	59.12	6.896	Bacteria	d__Bacteria;p__Cyanobacteria;c__Vampirovibrionia;o__Gastranaerophilales;f__;g__;s__	binsBC			no
bin.172	646	1841.26	1962	1189454	49.229	54.65	1.88	Bacteria	d__Bacteria;p__Firmicutes_A;c__Clostridia;o__Lachnospirales;f__Lachnospiraceae;g__Mediterraneibacter;s__	binsBC			no
bin.173	1287	2159.65	2316	2779465	58.6514	68	5.226	Clostridiales	d__Bacteria;p__Firmicutes_A;c__Clostridia;o__Oscillospirales;f__Oscillospiraceae;g__;s__	binsB			no
bin.174	1036	2037.33	2118	2110669	53.3123	64.12	4.566	Clostridiales	d__Bacteria;p__Firmicutes_A;c__Clostridia;o__Lachnospirales;f__Lachnospiraceae;g__Enterocloster;s__	binsBC	0.049097	0.153159	no
bin.175	585	1980.41	2077	1158541	30.9483	59.29	8.588	Bacteria	d__Bacteria;p__Firmicutes;c__Bacilli;o__RF39;f__UBA660;g__UMGS2016;s__	binsBC	0.245331	0.765319	no
bin.176	861	1827.34	1904	1573341	61.2875	66.64	3.187	Clostridiales	d__Bacteria;p__Firmicutes_A;c__Clostridia;o__Oscillospirales;f__Oscillospiraceae;g__Intestinimonas;s__	binsBC	0.010044	0.031333	no
bin.177	396	6040.17	7308	2391906	50.4326	65.55	6.896	Bacteria	d__Bacteria;p__Firmicutes_A;c__Clostridia;o__Lachnospirales;f__Lachnospiraceae;g__Mediterraneibacter;s__	binsA			no
bin.178	896	1925.03	1978	1724827	57.6275	71.37	3.179	Clostridiales	d__Bacteria;p__Firmicutes_A;c__Clostridia;o__Oscillospirales;f__Oscillospiraceae;g__CAG-110;s__	binsBC	0.045066	0.140585	no
bin.180	177	4746.01	5817	840043	25.5288	74.42	0	Bacteria	d__Bacteria;p__Firmicutes;c__Bacilli;o__RF39;f__UBA660;g__;s__	binsABC	0.177986	0.555232	no
bin.181	639	2709.25	3125	1731209	48.6589	50.68	1.424	Clostridiales	d__Bacteria;p__Firmicutes_A;c__Clostridia;o__Lachnospirales;f__Lachnospiraceae;g__Blautia_A;s__Blautia_A sp900542045	binsBC			no
bin.183	592	1714.81	1705	1015167	53.0008	58.88	3.439	Bacteria	d__Bacteria;p__Firmicutes;c__Bacilli;o__Erysipelotrichales;f__Erysipelotrichaceae;g__Merdibacter;s__	binsBC	0.032915	0.102679	no
bin.184	879	1698.58	1688	1493048	48.7884	55.39	4.385	Lachnospiraceae	d__Bacteria;p__Firmicutes_A;c__Clostridia;o__Lachnospirales;f__Lachnospiraceae;g__Mediterraneibacter;s__	binsBC			no
bin.185	1146	1641.38	1599	1881025	58.8329	60.18	2.62	Clostridia	d__Bacteria;p__Firmicutes_A;c__Clostridia_A;o__Christensenellales;f__CAG-74;g__UMGS1600;s__	binsB	0.189135	0.590012	no
bin.186	477	2189.89	2427	1044578	29.2619	57.93	3.152	Clostridiales	d__Bacteria;p__Firmicutes_A;c__Clostridia;o__TANB77;f__CAG-508;g__CAG-273;s__	binsBC			no
bin.187	179	8090	12728	1448110	46.2348	54.46	0	Bacteria	d__Bacteria;p__Proteobacteria;c__Alphaproteobacteria;o__RF32;f__CAG-239;g__CAG-495;s__CAG-495 sp001917125	binsBC			no
bin.188	784	2478.09	2960	1942821	46.7568	59.8	3.485	Clostridiales	d__Bacteria;p__Firmicutes_A;c__Clostridia;o__Lachnospirales;f__Lachnospiraceae;g__Blautia_A;s__	binsB			no
bin.189	1121	2067	2044	2317108	60.6537	53.41	0.981	Clostridiales	d__Bacteria;p__Firmicutes_A;c__Clostridia;o__Oscillospirales;f__Oscillospiraceae;g__UBA5446;s__	binsB	0.032247	0.100594	no
bin.191	1819	2653.08	3267	4825946	45.9929	55.62	6.554	Clostridiales	d__Bacteria;p__Firmicutes_A;c__Clostridia;o__Oscillospirales;f__Oscillospiraceae;g__;s__	binsB			no
bin.192	1020	1794.23	1827	1830119	59.4056	63.07	1.533	Clostridiales	d__Bacteria;p__Firmicutes_A;c__Clostridia;o__Oscillospirales;f__Oscillospiraceae;g__An92;s__	binsB	0.069937	0.218169	no
bin.194	673	1914.78	1937	1288647	62.7759	57.6	7.817	Clostridiales	d__Bacteria;p__Firmicutes_A;c__Clostridia;o__Oscillospirales;f__Ruminococcaceae;g__UMGS966;s__	binsB	0.050789	0.158437	no
bin.195	162	4124.73	4542	668206	27.5533	54.83	8	Bacteria	d__Bacteria;p__Firmicutes;c__Bacilli;o__RF39;f__UBA660;g__CAG-710;s__	binsA			no
bin.197	397	2163.16	2302	858773	28.4308	59.82	2.969	Clostridiales	d__Bacteria;p__Firmicutes_A;c__Clostridia;o__TANB77;f__CAG-508;g__UMGS1781;s__	binsB	0.047827	0.149198	no
bin.199	1025	1966.3	2006	2015461	59.8184	69.42	5.045	Clostridiales	d__Bacteria;p__Firmicutes_A;c__Clostridia;o__Oscillospirales;f__Ruminococcaceae;g__Gemmiger;s__	binsB			no
bin.20	418	3370.86	3773	1409021	63.2703	65.13	8.534	Clostridia	d__Bacteria;p__Firmicutes_A;c__Clostridia_A;o__Christensenellales;f__Borkfalkiaceae;g__Borkfalkia;s__	binsA			no
bin.201	690	1947.13	1979	1343523	27.6445	55.12	6.066	Clostridiales	d__Bacteria;p__Firmicutes_A;c__Clostridia;o__TANB77;f__CAG-508;g__CAG-269;s__	binsBC			no
bin.202	207	3629.09	3990	751222	27.7919	62.69	0	Bacteria	d__Bacteria;p__Firmicutes;c__Bacilli;o__RF39;f__UBA660;g__CAG-822;s__	binsABC			no
bin.203	891	1831.36	1843	1631742	59.9204	56.72	1.989	Clostridiales	d__Bacteria;p__Firmicutes_A;c__Clostridia;o__Oscillospirales;f__Ruminococcaceae;g__Faecalibacterium;s__	binsB	0.201228	0.627737	no
bin.204	822	1994.88	2182	1639789	47.7059	66.23	3.547	Lachnospiraceae	d__Bacteria;p__Firmicutes_A;c__Clostridia;o__Lachnospirales;f__Lachnospiraceae;g__Mediterraneibacter;s__	binsB			no
bin.206	475	1864.16	1904	885476	30.9027	57.44	4.838	Clostridia	d__Bacteria;p__Firmicutes_A;c__Clostridia_A;o__Christensenellales;f__UBA1242;g__UBA6345;s__	binsBC	0.327537	1.02176	no
bin.207	379	2328.13	2599	882360	27.2112	60.14	2.143	Clostridiales	d__Bacteria;p__Firmicutes_A;c__Clostridia;o__TANB77;f__CAG-508;g__;s__	binsBC	0.165955	0.517702	no
bin.209	551	2424.4	2733	1335844	48.2598	69.08	1.4	Clostridiales	d__Bacteria;p__Firmicutes_A;c__Clostridia;o__Lachnospirales;f__Lachnospiraceae;g__;s__	binsBC	0.119008	0.37125	no
bin.21	303	5912.84	7013	1791591	62.7894	58.17	1.006	Clostridiales	d__Bacteria;p__Firmicutes_A;c__Clostridia_A;o__Christensenellales;f__CAG-74;g__JAAYOH01;s__	binsA			no
bin.210	1060	2129.88	2285	2257670	45.9556	66.07	1.91	Clostridiales	d__Bacteria;p__Firmicutes_A;c__Clostridia;o__Lachnospirales;f__Lachnospiraceae;g__Blautia;s__	binsB			no
bin.212	712	2197.35	2448	1564513	53.5788	64.37	5.893	Lachnospiraceae	d__Bacteria;p__Firmicutes_A;c__Clostridia;o__Lachnospirales;f__Lachnospiraceae;g__AM51-8;s__AM51-8 sp900761925	binsBC			no
bin.216	284	4275.05	4904	1214114	52.5279	74.27	2.125	Clostridia	d__Bacteria;p__Firmicutes_B;c__Dehalobacteriia;o__UBA4068;f__UBA5755;g__;s__	binsA	0.270751	0.844617	no
bin.217	711	1883.81	1923	1339389	52.5039	57.19	3.749	Clostridiales	d__Bacteria;p__Firmicutes_A;c__Clostridia;o__Lachnospirales;f__Lachnospiraceae;g__;s__	binsBC			no
bin.219	708	2237.81	2475	1584370	62.8989	70.58	3.383	Clostridiales	d__Bacteria;p__Firmicutes_A;c__Clostridia;o__Oscillospirales;f__Oscillospiraceae;g__Pseudoflavonifractor;s__	binsBC	0.077383	0.2414	no
bin.22	272	2066.65	2210	562130	29.8679	52.63	7.017	Bacteria	d__Bacteria;p__Firmicutes_A;c__Clostridia_A;o__Christensenellales;f__UBA1242;g__;s__	binsBC			no
bin.220	383	2218.64	2473	849738	28.1158	57.08	4.404	Clostridiales	d__Bacteria;p__Firmicutes_A;c__Clostridia;o__TANB77;f__CAG-508;g__UMGS1781;s__	binsBC	0.025299	0.07892	no
bin.221	1216	2494.2	2783	3032953	49.7802	60.44	5.651	Clostridiales	d__Bacteria;p__Firmicutes_A;c__Clostridia;o__Lachnospirales;f__Lachnospiraceae;g__GCA-900066135;s__	binsB			no
bin.222	1388	1829.52	1791	2539376	48.2281	58.47	4.054	Lachnospiraceae	d__Bacteria;p__Firmicutes_A;c__Clostridia;o__Lachnospirales;f__Lachnospiraceae;g__Mediterraneibacter;s__	binsB			no
bin.226	502	2345.55	2639	1177466	28.7598	64	3.601	Clostridiales	d__Bacteria;p__Firmicutes_A;c__Clostridia;o__TANB77;f__CAG-508;g__HGM13634;s__	binsB	0.123936	0.386621	no
bin.228	604	2096.74	2231	1266429	26.5666	53.57	6.845	Clostridiales	d__Bacteria;p__Firmicutes_A;c__Clostridia;o__TANB77;f__CAG-508;g__CAG-269;s__	binsBC			no
bin.229	454	3098.54	3819	1406737	58.689	50.17	6.896	Bacteria	d__Bacteria;p__Firmicutes_A;c__Clostridia;o__Oscillospirales;f__Oscillospiraceae;g__UBA9475;s__	binsBC			no
bin.23	168	4700.01	5780	789601	28.5171	70	5.454	Bacteria	d__Bacteria;p__Firmicutes;c__Bacilli;o__RF39;f__UBA660;g__CAG-776;s__	binsABC			no
bin.230	927	2415.9	2660	2239535	47.0774	58.69	7.758	Bacteria	d__Bacteria;p__Firmicutes_A;c__Clostridia;o__Lachnospirales;f__Lachnospiraceae;g__Mediterraneibacter;s__	binsB			no
bin.231	421	3588.16	4120	1510614	45.8394	65.55	2.887	Clostridiales	d__Bacteria;p__Firmicutes_A;c__Clostridia;o__Lachnospirales;f__Lachnospiraceae;g__Blautia;s__	binsA			no
bin.233	539	1967.37	2121	1060414	27.9137	56.32	2.958	Clostridiales	d__Bacteria;p__Firmicutes_A;c__Clostridia;o__TANB77;f__CAG-465;g__CAG-465;s__	binsBC			no
bin.236	550	2845.65	3562	1565107	49.2726	54.32	2.771	Clostridiales	d__Bacteria;p__Firmicutes_A;c__Clostridia;o__Lachnospirales;f__Lachnospiraceae;g__;s__	binsBC	0.040997	0.127893	no
bin.237	855	2153.87	2219	1841561	59.0441	72.32	0.803	Clostridiales	d__Bacteria;p__Firmicutes_A;c__Clostridia;o__Oscillospirales;f__Acutalibacteraceae;g__Hydrogeniiclostridium;s__	binsB	0.080413	0.250852	no
bin.238	346	2429.45	2807	840590	26.1647	54.83	1.063	Clostridiales	d__Bacteria;p__Firmicutes_A;c__Clostridia;o__TANB77;f__CAG-465;g__CAG-465;s__	binsBC			no
bin.240	497	2336.7	2633	1161341	59.9519	55.12	8.064	Clostridia	d__Bacteria;p__Firmicutes_A;c__Clostridia_A;o__Christensenellales;f__Borkfalkiaceae;g__UMGS1004;s__	binsBC			no
bin.241	1043	2094.6	2277	2184667	56.3469	69.71	4.376	Clostridiales	d__Bacteria;p__Firmicutes_A;c__Clostridia;o__Oscillospirales;f__Ruminococcaceae;g__Gemmiger;s__	binsB			no
bin.242	243	5333.19	6651	1295964	46.4944	58.12	0.335	Clostridiales	d__Bacteria;p__Firmicutes_A;c__Clostridia;o__Oscillospirales;f__Acutalibacteraceae;g__UBA737;s__	binsABC			no
bin.243	373	1842.87	1850	687391	28.4758	52.33	4.494	Bacteria	d__Bacteria;p__Firmicutes;c__Bacilli;o__RF39;f__UBA660;g__CAG-776;s__	binsBC			no
bin.244	656	2325.68	2572	1525648	35.8912	68.46	1.234	Bacteria	d__Bacteria;p__Cyanobacteria;c__Vampirovibrionia;o__Gastranaerophilales;f__RUG14156;g__;s__	binsBC	0.022983	0.071697	no
bin.245	1334	2028.59	2019	2706136	55.8694	66.54	7.633	Clostridiales	d__Bacteria;p__Firmicutes_A;c__Clostridia;o__Lachnospirales;f__Lachnospiraceae;g__Lachnoclostridium_A;s__Lachnoclostridium_A sp002160755	binsBC	0.012942	0.040374	no
bin.246	1338	2141.52	2243	2865360	54.2422	63.97	8.834	Clostridiales	d__Bacteria;p__Firmicutes_A;c__Clostridia;o__Lachnospirales;f__Lachnospiraceae;g__OF09-33XD;s__	binsB			no
bin.247	183	6894.45	8558	1261685	49.3945	54.02	0	Clostridiales	d__Bacteria;p__Firmicutes_A;c__Clostridia;o__Lachnospirales;f__UBA1390;g__UBA1390;s__UBA1390 sp002305315	binsABC	0.130258	0.406345	no
bin.248	905	2203.54	2404	1994201	62.881	55.14	7.305	Bacteria	d__Bacteria;p__Firmicutes_A;c__Clostridia;o__Oscillospirales;f__Ruminococcaceae;g__Fournierella;s__	binsB			no
bin.25	902	2245.89	2488	2025792	46.8323	68.18	5.188	Clostridiales	d__Bacteria;p__Firmicutes_A;c__Clostridia;o__Lachnospirales;f__Lachnospiraceae;g__Catenibacillus;s__	binsBC	0.038483	0.12005	no
bin.252	897	1991.18	1927	1786089	54.7115	58.62	7.628	Clostridiales	d__Bacteria;p__Firmicutes_A;c__Clostridia;o__Oscillospirales;f__Acutalibacteraceae;g__CAG-180;s__	binsBC	0.145038	0.45245	no
bin.253	837	1772.75	1781	1483794	57.6702	55.34	7.941	Clostridiales	d__Bacteria;p__Firmicutes_A;c__Clostridia;o__Oscillospirales;f__Butyricicoccaceae;g__Agathobaculum;s__	binsBC			no
bin.255	441	3498.5	3817	1542838	44.787	66.55	4.249	Lachnospiraceae	d__Bacteria;p__Firmicutes_A;c__Clostridia;o__Lachnospirales;f__Lachnospiraceae;g__Lachnoclostridium_B;s__Lachnoclostridium_B sp900543315	binsA			no
bin.256	62	25969.5	37858	1610106	58.0514	60.72	0	Clostridiales	d__Bacteria;p__Firmicutes_A;c__Clostridia;o__Lachnospirales;f__Lachnospiraceae;g__;s__	binsA	0.091564	0.285636	no
bin.257	638	2484.24	2940	1584942	60.659	61.29	2.348	Clostridiales	d__Bacteria;p__Firmicutes_A;c__Clostridia;o__Oscillospirales;f__Ruminococcaceae;g__UMGS1826;s__	binsB			no
bin.261	165	11270.4	26096	1859610	46.5338	69.37	0.678	Clostridia	d__Bacteria;p__Firmicutes_A;c__Clostridia_A;o__Christensenellales;f__Borkfalkiaceae;g__UBA11940;s__	binsBC	0.057512	0.179409	no
bin.263	1081	1690.22	1666	1827125	52.7265	55.36	3.369	Lachnospiraceae	d__Bacteria;p__Firmicutes_A;c__Clostridia;o__Lachnospirales;f__Lachnospiraceae;g__Eisenbergiella;s__Eisenbergiella sp900544445	binsBC			no
bin.264	907	1742.28	1774	1580250	51.604	61.93	5.63	Clostridiales	d__Bacteria;p__Firmicutes_A;c__Clostridia;o__Lachnospirales;f__Lachnospiraceae;g__Anaerosacchariphilus;s__Anaerosacchariphilus sp002160765	binsB	0.073653	0.229764	no
bin.265	249	2992.47	3083	745124	29.9226	60.16	8.181	Bacteria	d__Bacteria;p__Firmicutes;c__Bacilli;o__RF39;f__UBA660;g__UMGS2016;s__	binsA			no
bin.269	784	2288.19	2495	1793938	46.4399	70.63	2.436	Lachnospiraceae	d__Bacteria;p__Firmicutes_A;c__Clostridia;o__Lachnospirales;f__Lachnospiraceae;g__Sellimonas;s__Sellimonas sp002161525	binsBC	0.066705	0.208089	no
bin.270	799	2147.45	2267	1715816	51.7227	66.16	2.787	Lachnospiraceae	d__Bacteria;p__Firmicutes_A;c__Clostridia;o__Lachnospirales;f__Lachnospiraceae;g__Mediterraneibacter;s__Mediterraneibacter sp002161355	binsBC			no
bin.271	850	2479.06	2775	2107203	46.3191	74.56	4.97	Lachnospiraceae	d__Bacteria;p__Firmicutes_A;c__Clostridia;o__Lachnospirales;f__Lachnospiraceae;g__Mediterraneibacter;s__	binsB			no
bin.272	423	3189.63	4259	1349215	40.2707	60.93	3.436	Bacteria	d__Bacteria;p__Firmicutes;c__Bacilli;o__Erysipelotrichales;f__Erysipelotrichaceae;g__Merdibacter;s__Merdibacter massiliensis	binsBC			no
bin.274	689	3167.53	4084	2182427	49.6313	68.32	2.234	Clostridiales	d__Bacteria;p__Firmicutes_A;c__Clostridia;o__Lachnospirales;f__Lachnospiraceae;g__CHKCI001;s__	binsB			no
bin.275	811	1841.5	1847	1493456	61.5958	53.93	6.609	Clostridiales	d__Bacteria;p__Firmicutes_A;c__Clostridia;o__Oscillospirales;f__Oscillospiraceae;g__UBA5446;s__	binsB			no
bin.276	829	2206.25	2341	1828982	44.5925	69.82	3.418	Clostridia	d__Bacteria;p__Firmicutes_A;c__Clostridia_A;o__Christensenellales;f__CAG-314;g__CAG-1435;s__	binsC	0.177235	0.552889	no
bin.277	61	24249.8	36221	1479240	55.1074	63.89	0	Clostridiales	d__Bacteria;p__Firmicutes_A;c__Clostridia;o__Oscillospirales;f__Ruminococcaceae;g__;s__	binsA			no
bin.278	472	2007.18	2086	947391	30.1658	61.05	7.092	Clostridiales	d__Bacteria;p__Firmicutes_A;c__Clostridia;o__TANB77;f__CAG-508;g__CAG-273;s__	binsBC			no
bin.28	144	5345.01	6221	769681	34.9503	62.83	9.569	Bacteria	d__Bacteria;p__Firmicutes;c__Bacilli;o__RF39;f__UBA660;g__CAG-988;s__	binsABC			no
bin.281	265	3192.28	3570	845955	29.7307	59.26	3.932	Bacteria	d__Bacteria;p__Firmicutes;c__Bacilli;o__RF39;f__UBA660;g__CAG-877;s__CAG-877 sp900554305	binsA			no
bin.282	323	2412.05	2638	779092	27.9667	67.55	1.797	Bacteria	d__Bacteria;p__Firmicutes_A;c__Clostridia_A;o__Christensenellales;f__UBA1242;g__UBA4626;s__	binsBC			no
bin.283	889	2306.02	2523	2050049	61.9201	73.85	1.721	Clostridiales	d__Bacteria;p__Firmicutes_A;c__Clostridia;o__Oscillospirales;f__Oscillospiraceae;g__UBA5446;s__UBA5446 sp900759385	binsBC	0.03613	0.112708	no
bin.284	593	2365.27	2636	1402605	28.3721	63.22	7.067	Clostridiales	d__Bacteria;p__Firmicutes_A;c__Clostridia;o__TANB77;f__CAG-508;g__CAG-269;s__	binsBC	0.027951	0.087192	no
bin.285	978	1929.04	1989	1886605	58.315	58.57	9.639	Bacteria	d__Bacteria;p__Firmicutes_A;c__Clostridia;o__Oscillospirales;f__Butyricicoccaceae;g__Agathobaculum;s__	binsBC			no
bin.287	252	3309.52	4260	833999	29.8037	59.55	1.172	Bacteria	d__Bacteria;p__Firmicutes;c__Bacilli;o__RF39;f__UBA660;g__;s__	binsBC	0.15973	0.498281	no
bin.288	491	2680.1	3114	1315928	42.1756	66.98	2.634	Clostridiales	d__Bacteria;p__Firmicutes_A;c__Clostridia;o__Peptostreptococcales;f__Anaerovoracaceae;g__CAG-145;s__CAG-145 sp900540145	binsBC			no
bin.290	277	2577.87	2807	714071	33.2353	56.96	9.468	Bacteria	d__Bacteria;p__Firmicutes;c__Bacilli;o__RF39;f__UBA660;g__CAG-451;s__	binsBC	0.202934	0.63306	no
bin.295	678	2076.97	2182	1408189	49.05	71.23	3.041	Clostridiales	d__Bacteria;p__Firmicutes_A;c__Clostridia;o__Oscillospirales;f__Ruminococcaceae;g__UBA1409;s__UBA1409 sp002338885	binsB	0.032626	0.101777	no
bin.298	1072	1935.72	2001	2075092	52.7508	72.51	6.384	Clostridiales	d__Bacteria;p__Firmicutes_A;c__Clostridia;o__Oscillospirales;f__Acutalibacteraceae;g__;s__	binsBC	0.085409	0.266438	no
bin.299	458	2365.79	2601	1083530	34.2058	70.67	1.123	Bacteria	d__Bacteria;p__Firmicutes_A;c__Clostridia_A;o__Christensenellales;f__UBA1242;g__UBA4626;s__	binsBC	0.461566	1.43987	no
bin.30	799	2152.73	2361	1720028	48.4055	69.72	2.536	Lachnospiraceae	d__Bacteria;p__Firmicutes_A;c__Clostridia;o__Lachnospirales;f__Lachnospiraceae;g__Mediterraneibacter;s__	binsB			no
bin.300	287	4025.92	4589	1155438	54.1246	61.55	1.315	Firmicutes	d__Bacteria;p__Firmicutes_A;c__Clostridia_A;o__Christensenellales;f__Borkfalkiaceae;g__QALS01;s__	binsA			no
bin.303	1101	2673.34	3219	2943348	49.4636	57.39	7.68	Bacteria	d__Bacteria;p__Firmicutes_A;c__Clostridia;o__Lachnospirales;f__Lachnospiraceae;g__Mediterraneibacter;s__	binsB			no
bin.304	446	3496.76	3853	1559554	45.159	64.03	0	Bacteria	d__Bacteria;p__Firmicutes_A;c__Clostridia;o__Lachnospirales;f__Lachnospiraceae;g__Blautia_A;s__	binsA			no
bin.305	1384	2155.55	2324	2983279	54.2712	69.49	8.29	Clostridiales	d__Bacteria;p__Firmicutes_A;c__Clostridia;o__Oscillospirales;f__Ruminococcaceae;g__Anaerotruncus;s__	binsBC	0.153946	0.480239	no
bin.306	596	1933.46	2044	1152345	55.7338	61.69	8.07	Clostridiales	d__Bacteria;p__Firmicutes_A;c__Clostridia_A;o__Christensenellales;f__CAG-552;g__UMGS1880;s__	binsBC	0.038303	0.119489	no
bin.307	438	3099.75	3865	1357689	26.954	68.04	5.128	Clostridiales	d__Bacteria;p__Firmicutes_A;c__Clostridia;o__TANB77;f__CAG-465;g__CAG-465;s__	binsBC			no
bin.308	1042	1840.14	1847	1917424	55.6447	56.9	7.333	Clostridiales	d__Bacteria;p__Firmicutes_A;c__Clostridia;o__Oscillospirales;f__Ruminococcaceae;g__UMGS966;s__	binsC	0.022366	0.069772	no
bin.32	595	2594.27	2903	1543588	65.6072	70.84	4.444	Bifidobacteriaceae	d__Bacteria;p__Actinobacteriota;c__Actinomycetia;o__Actinomycetales;f__Bifidobacteriaceae;g__Bifidobacterium;s__Bifidobacterium gallinarum	binsBC	0.062057	0.193588	no
bin.33	581	2354.31	2668	1367857	26.4761	50.2	6.991	Clostridiales	d__Bacteria;p__Firmicutes_A;c__Clostridia;o__TANB77;f__CAG-508;g__CAG-269;s__	binsBC			no
bin.35	889	3225.11	4175	2867127	60.4111	58.97	5.357	Bacteria	d__Bacteria;p__Firmicutes_A;c__Clostridia;o__Oscillospirales;f__Ruminococcaceae;g__Fournierella;s__Fournierella sp002161595	binsBC			no
bin.36	697	2546.72	2870	1775062	50.3305	74.57	3.541	Clostridiales	d__Bacteria;p__Firmicutes_A;c__Clostridia;o__Lachnospirales;f__Lachnospiraceae;g__UBA7160;s__	binsBC	0.009481	0.029575	no
bin.37	776	2015.72	2167	1564198	58.7652	73.89	3.664	Clostridiales	d__Bacteria;p__Firmicutes_A;c__Clostridia;o__Oscillospirales;f__Butyricicoccaceae;g__Butyricicoccus;s__	binsBC	0.063403	0.197788	no
bin.39	495	2914.55	2905	1442703	38.8276	56.84	1.677	Clostridiales	d__Bacteria;p__Firmicutes_A;c__Clostridia;o__Lachnospirales;f__Anaerotignaceae;g__Anaerotignum;s__	binsA	0.018287	0.057047	no
bin.40	1109	2046.53	2112	2269602	50.3687	64.83	5.169	Lachnospiraceae	d__Bacteria;p__Firmicutes_A;c__Clostridia;o__Lachnospirales;f__Lachnospiraceae;g__Mediterraneibacter;s__	binsBC			no
bin.41	275	6282.34	7979	1727643	67.4071	63.35	7.91	Actinobacteria	d__Bacteria;p__Actinobacteriota;c__Coriobacteriia;o__Coriobacteriales;f__Coriobacteriaceae;g__Enorma;s__Enorma burkinafasonensis	binsABC	0.346896	1.08215	no
bin.42	284	4024.56	4647	1142975	26.7124	57.79	4.11	Clostridiales	d__Bacteria;p__Firmicutes_A;c__Clostridia;o__TANB77;f__CAG-508;g__UBA7001;s__	binsA			no
bin.43	73	17345.8	28832	1266240	33.9287	69.46	4.217	Clostridiales	d__Bacteria;p__Firmicutes_A;c__Clostridia_A;o__Christensenellales;f__UBA1242;g__UBA11517;s__	binsA	0.321248	1.00214	no
bin.44	239	5316.56	6874	1270658	26.3859	62.87	6.711	Clostridiales	d__Bacteria;p__Firmicutes_A;c__Clostridia;o__TANB77;f__CAG-508;g__CAG-269;s__	binsA			no
bin.45	796	1691.14	1701	1346151	55.4121	50.01	3.635	Clostridiales	d__Bacteria;p__Firmicutes_A;c__Clostridia;o__Oscillospirales;f__Ruminococcaceae;g__UBA1448;s__	binsBC	0.160747	0.501455	no
bin.46	559	2199.9	2474	1229746	31.0585	73.03	3.629	Bacteria	d__Bacteria;p__Firmicutes;c__Bacilli;o__RF39;f__UBA660;g__CAG-822;s__	binsBC	0.161748	0.504578	no
bin.47	1035	1892.18	1836	1958405	54.694	58.85	6.396	Clostridiales	d__Bacteria;p__Firmicutes_A;c__Clostridia;o__Oscillospirales;f__Oscillospiraceae;g__CAG-110;s__	binsB			no
bin.48	758	4079.34	4809	3092141	51.1915	72.77	2.254	Enterobacteriaceae	d__Bacteria;p__Proteobacteria;c__Gammaproteobacteria;o__Enterobacterales;f__Enterobacteriaceae;g__Escherichia;s__Escherichia flexneri	binsABC	0.462658	1.44328	no
bin.49	455	3084.53	3956	1403462	29.4831	64.71	5.47	Clostridiales	d__Bacteria;p__Firmicutes_A;c__Clostridia;o__TANB77;f__CAG-508;g__CAG-273;s__	binsBC			no
bin.50	1004	1884.74	1945	1892278	47.1734	67.48	2.684	Clostridiales	d__Bacteria;p__Firmicutes_A;c__Clostridia;o__Lachnospirales;f__Lachnospiraceae;g__Anaerobutyricum;s__Anaerobutyricum sp900016875	binsBC			no
bin.53	1337	1987	2072	2656617	60.301	55.68	2.068	Bacteria	d__Bacteria;p__Firmicutes_A;c__Clostridia;o__Oscillospirales;f__Oscillospiraceae;g__Flavonifractor;s__	binsB			no
bin.54	443	3349.82	4275	1483971	55.2996	57.36	4.639	Lachnospiraceae	d__Bacteria;p__Firmicutes_A;c__Clostridia;o__Lachnospirales;f__Lachnospiraceae;g__Lachnoclostridium_B;s__Lachnoclostridium_B sp000765215	binsBC			no
bin.56	316	4324.11	4914	1366420	50.3872	56.85	5.48	Clostridiales	d__Bacteria;p__Firmicutes_A;c__Clostridia;o__Oscillospirales;f__Acutalibacteraceae;g__;s__	binsAB			no
bin.57	325	5177.37	6404	1682644	49.511	64.99	1.44	Clostridiales	d__Bacteria;p__Firmicutes_A;c__Clostridia;o__Peptostreptococcales;f__Anaerovoracaceae;g__;s__	binsBC	0.227431	0.709479	no
bin.59	814	2112.55	2203	1719617	58.487	73.05	4.026	Clostridiales	d__Bacteria;p__Firmicutes_A;c__Clostridia;o__Oscillospirales;f__Acutalibacteraceae;g__UBA4871;s__	binsBC	0.129552	0.404141	no
bin.6	522	2197.66	2406	1147178	29.3149	55.56	4.362	Clostridiales	d__Bacteria;p__Firmicutes_A;c__Clostridia;o__TANB77;f__CAG-508;g__CAG-273;s__	binsBC	0.097772	0.305002	no
bin.60	299	3352.3	3615	1002339	25.0056	67.95	3.37	Bacteria	d__Bacteria;p__Firmicutes;c__Bacilli;o__RF39;f__UBA660;g__;s__	binsA	0.131365	0.409796	no
bin.62	859	2082.28	2235	1788675	50.6278	73.88	3.644	Clostridiales	d__Bacteria;p__Firmicutes_A;c__Clostridia;o__Lachnospirales;f__Lachnospiraceae;g__UBA7182;s__UBA7182 sp002160135	binsBC	0.084271	0.262887	no
bin.63	221	4971.9	6471	1098790	56.945	66.86	1.075	Bacteria	d__Bacteria;p__Bacteroidota;c__Bacteroidia;o__Flavobacteriales;f__UBA1820;g__UBA1820;s__UBA1820 sp002314265	binsB			no
bin.64	173	5654.34	7331	978201	28.0212	60.47	1.754	Bacteria	d__Bacteria;p__Firmicutes_A;c__Clostridia;o__TANB77;f__CAG-508;g__CAG-273;s__	binsA			no
bin.66	565	3427.62	3669	1936603	54.8508	63.17	3.797	Clostridiales	d__Bacteria;p__Firmicutes_A;c__Clostridia;o__Lachnospirales;f__Lachnospiraceae;g__UMGS1472;s__	binsABC			no
bin.67	891	2095.53	2144	1867119	44.6331	65.17	1.565	Clostridiales	d__Bacteria;p__Firmicutes_A;c__Clostridia;o__Oscillospirales;f__Acutalibacteraceae;g__Eubacterium_R;s__	binsBC	0.144922	0.452089	no
bin.68	790	2061.61	2184	1628673	50.1888	64.43	2.471	Clostridia	d__Bacteria;p__Firmicutes_A;c__Clostridia_A;o__Christensenellales;f__Borkfalkiaceae;g__UBA11940;s__	binsBC	0.065643	0.204777	no
bin.69	1229	1965.87	2034	2416052	33.829	66.8	9.823	Clostridiales	d__Bacteria;p__Firmicutes_A;c__Clostridia;o__Oscillospirales;f__Butyricicoccaceae;g__Butyricicoccus;s__	binsB			no
bin.70	812	1823.5	1808	1480678	31.3699	62.14	4.088	Bacteria	d__Bacteria;p__Firmicutes;c__Bacilli;o__Erysipelotrichales;f__Erysipelatoclostridiaceae;g__Massiliomicrobiota;s__Massiliomicrobiota sp002160815	binsBC	0.064148	0.20011	no
bin.71	301	6284.69	8864	1891693	61.8129	55.87	0	Bacteria	d__Bacteria;p__Firmicutes_A;c__Clostridia;o__Oscillospirales;f__Ruminococcaceae;g__Gemmiger;s__	binsA			no
bin.72	661	4491.57	6584	2968927	63.0076	56.89	0	Bacteria	d__Bacteria;p__Firmicutes_A;c__Clostridia;o__Oscillospirales;f__Oscillospiraceae;g__UMGS1872;s__	binsB			no
bin.73	1020	1737.24	1694	1771987	57.5589	56.87	2.312	Clostridiales	d__Bacteria;p__Firmicutes_A;c__Clostridia;o__Oscillospirales;f__Ruminococcaceae;g__Gemmiger;s__	binsB			no
bin.75	973	1972.65	2033	1919384	51.2493	71.46	3.164	Clostridiales	d__Bacteria;p__Firmicutes_A;c__Clostridia;o__Lachnospirales;f__Lachnospiraceae;g__UMGS1472;s__	binsB	0.046817	0.146047	no
bin.77	331	5278.25	7926	1747102	25.7228	71.41	4.535	Clostridiales	d__Bacteria;p__Firmicutes_A;c__Clostridia;o__TANB77;f__CAG-508;g__CAG-269;s__	binsBC	0.02623	0.081825	no
bin.78	404	2698.12	2620	1090039	59.076	53.57	2.797	Clostridiales	d__Bacteria;p__Firmicutes_A;c__Clostridia_A;o__Christensenellales;f__CAG-138;g__UBA5394;s__UBA5394 sp003150565	binsA	0.107176	0.334339	no
bin.8	591	2707.18	3152	1599945	62.4186	53.56	9.861	Deltaproteobacteria	d__Bacteria;p__Desulfobacterota;c__Desulfovibrionia;o__Desulfovibrionales;f__Desulfovibrionaceae;g__Mailhella;s__Mailhella sp900541395	binsBC	0.119959	0.374215	no
bin.82	139	6622.78	10905	920566	28.8784	67.74	0	Clostridiales	d__Bacteria;p__Firmicutes_A;c__Clostridia_A;o__Christensenellales;f__UBA1242;g__UBA5893;s__	binsABC	0.339446	1.05891	no
bin.85	572	2634.93	3044	1507181	27.5206	70.85	5.856	Clostridiales	d__Bacteria;p__Firmicutes_A;c__Clostridia;o__TANB77;f__CAG-508;g__CAG-354;s__	binsBC			no
bin.86	550	2789.1	3459	1534007	29.4569	68.72	7.9	Clostridiales	d__Bacteria;p__Firmicutes_A;c__Clostridia;o__TANB77;f__CAG-508;g__CAG-273;s__	binsBC			no
bin.87	486	4109.59	4653	1997262	55.066	66.34	3.508	Bacteria	d__Bacteria;p__Firmicutes_A;c__Clostridia;o__Lachnospirales;f__Lachnospiraceae;g__Eisenbergiella;s__	binsA			no
bin.88	397	3543.81	3857	1406894	45.8117	68.72	1.811	Clostridia	d__Bacteria;p__Firmicutes_A;c__Clostridia_A;o__Christensenellales;f__DTU072;g__CAG-1782;s__	binsA	0.166897	0.520641	no
bin.89	601	3181.19	3389	1911898	61.1013	64.26	9.545	Clostridiales	d__Bacteria;p__Firmicutes_A;c__Clostridia;o__Oscillospirales;f__Ruminococcaceae;g__Anaerofilum;s__	binsABC	0.038662	0.120607	no
bin.90	749	2044.54	2156	1531362	47.3131	66.5	1.559	Lachnospiraceae	d__Bacteria;p__Firmicutes_A;c__Clostridia;o__Lachnospirales;f__Lachnospiraceae;g__Mediterraneibacter;s__	binsBC			no
bin.94	170	8502.46	14776	1445418	37.0205	63.98	2.279	Bacteria	d__Bacteria;p__Cyanobacteria;c__Vampirovibrionia;o__Gastranaerophilales;f__RUG14156;g__;s__	binsAB	0.023404	0.07301	no
bin.95	395	3590.03	4509	1418062	55.4282	60.5	6.868	Clostridiales	d__Bacteria;p__Firmicutes_A;c__Clostridia;o__Lachnospirales;f__Lachnospiraceae;g__Lachnoclostridium_A;s__	binsBC			no
bin.102	127	19315.5	29973	2453066	49.6944	95.87	9.79	Clostridiales	d__Bacteria;p__Firmicutes_A;c__Clostridia;o__UBA1212;f__UBA1255;g__UMGS1537;s__UMGS1537 sp900543695	binsAB	0.344822	1.07568	no
bin.106	1058	2430.09	2817	2571035	52.9454	78.35	2.666	Clostridiales	d__Bacteria;p__Firmicutes_A;c__Clostridia;o__Lachnospirales;f__Lachnospiraceae;g__GCA-900066135;s__	binsBC	0.065103	0.203091	yes
bin.108	47	43362.1	137565	2038021	45.6195	95.6	2.197	Bacteria	d__Bacteria;p__Proteobacteria;c__Alphaproteobacteria;o__RF32;f__CAG-239;g__CAG-267;s__CAG-267 sp001917135	binsB	0.561406	1.75132	yes
bin.11	192	12292	33086	2360061	48.2111	96.77	0.806	Clostridia	d__Bacteria;p__Firmicutes_A;c__Clostridia_A;o__Christensenellales;f__CAG-138;g__UMGS946;s__UMGS946 sp900544965	binsBC	0.146779	0.457881	yes
bin.110	391	6335.54	9591	2477195	34.4522	91.53	4.87	Clostridiales	d__Bacteria;p__Firmicutes_A;c__Clostridia;o__Oscillospirales;f__Butyricicoccaceae;g__Butyricicoccus;s__	binsA			yes
bin.112	833	1970.23	2092	1641204	52.2472	79.42	2.893	Bacteria	d__Bacteria;p__Firmicutes;c__Bacilli;o__Erysipelotrichales;f__Erysipelotrichaceae;g__Merdibacter;s__Merdibacter sp900754715	binsBC	0.003128	0.009758	yes
bin.114	56	30066.7	55221	1683734	46.0873	90.72	0	Clostridia	d__Bacteria;p__Firmicutes_A;c__Clostridia_A;o__Christensenellales;f__CAG-314;g__UMGS929;s__UMGS929 sp900546875	binsA	0.183017	0.570928	yes
bin.117	207	4963.18	6188	1027378	30.227	75.41	9.599	Bacteria	d__Bacteria;p__Firmicutes;c__Bacilli;o__RF39;f__UBA660;g__UMGS1572;s__	binsA	0.227279	0.709005	no
bin.119	318	9888.29	16216	3144475	63.4285	98.6	2.236	Clostridiales	d__Bacteria;p__Firmicutes_A;c__Clostridia_A;o__Christensenellales;f__CAG-74;g__OEMS01;s__	binsBC	0.113641	0.354505	yes
bin.120	192	8772.02	12595	1684228	34.1953	97.97	0.839	Lactobacillus	d__Bacteria;p__Firmicutes;c__Bacilli;o__Lactobacillales;f__Lactobacillaceae;g__Lactobacillus;s__Lactobacillus johnsonii	binsA	0.065971	0.2058	yes
bin.122	1116	2065.9	2288	2305545	50.3509	77.01	3.388	Clostridiales	d__Bacteria;p__Firmicutes_A;c__Clostridia;o__Lachnospirales;f__Lachnospiraceae;g__UMGS1370;s__	binsBC	0.039339	0.122721	yes
bin.123	877	3320.17	4310	2911792	63.6429	87.25	5.338	Clostridiales	d__Bacteria;p__Firmicutes_A;c__Clostridia;o__Oscillospirales;f__Ruminococcaceae;g__Fournierella;s__	binsB			no
bin.125	505	3084.9	3935	1557872	36.8309	85.35	2.269	Lactobacillus	d__Bacteria;p__Firmicutes;c__Bacilli;o__Lactobacillales;f__Lactobacillaceae;g__Lactobacillus;s__Lactobacillus crispatus	binsBC	0.015175	0.047338	yes
bin.127	345	5140.4	8969	1773438	50.8927	80.4	2.664	Bacteria	d__Bacteria;p__Firmicutes_A;c__Clostridia;o__Peptostreptococcales;f__Anaerovoracaceae;g__;s__	binsB			yes
bin.13	838	2525.38	2996	2116269	44.5623	86.44	5.3	Clostridiales	d__Bacteria;p__Firmicutes_A;c__Clostridia;o__Lachnospirales;f__Lachnospiraceae;g__Catenibacillus;s__	binsBC	0.050077	0.156217	no
bin.135	507	3272.94	4071	1659379	44.6405	75.01	2.559	Clostridia	d__Bacteria;p__Firmicutes_B;c__Dehalobacteriia;o__UBA7702;f__UBA7702;g__;s__	binsBC	0.224145	0.699228	yes
bin.137	72	36974.2	72190	2662142	57.3925	99.28	0	Bacteroidetes	d__Bacteria;p__Bacteroidota;c__Bacteroidia;o__Bacteroidales;f__Rikenellaceae;g__Rikenella;s__Rikenella microfusus	binsA	0.135258	0.421942	yes
bin.138	98	20972	30072	2055254	64.5079	92.06	0.671	Clostridiales	d__Bacteria;p__Firmicutes_A;c__Clostridia;o__Oscillospirales;f__Oscillospiraceae;g__UBA5446;s__	binsA	0.069949	0.218208	yes
bin.14	944	2325.15	2674	2194937	50.6825	79.14	1.175	Lachnospiraceae	d__Bacteria;p__Firmicutes_A;c__Clostridia;o__Lachnospirales;f__Lachnospiraceae;g__Mediterraneibacter;s__Mediterraneibacter sp002314255	binsB	0.053805	0.167847	yes
bin.140	130	13171.8	20015	1712332	27.6132	98.66	2.777	Bacteria	d__Bacteria;p__Firmicutes;c__Bacilli;o__ML615J-28;f__CAG-313;g__CAG-313;s__CAG-313 sp900539265	binsA	0.352726	1.10034	yes
bin.145	567	4802.15	7584	2722818	34.8599	98.62	2.413	Bacilli	d__Bacteria;p__Firmicutes;c__Bacilli;o__Bacillales;f__;g__;s__	binsBC	0.197487	0.616068	yes
bin.147	291	6571.36	9795	1912267	53.9119	81.81	5.671	Clostridia	d__Bacteria;p__Firmicutes_A;c__Clostridia_A;o__Christensenellales;f__Borkfalkiaceae;g__Borkfalkia;s__Borkfalkia sp900761675	binsBC	0.114938	0.358553	no
bin.148	442	6296.57	10078	2783086	53.8775	97.96	3.076	Clostridiales	d__Bacteria;p__Firmicutes_A;c__Clostridia;o__Oscillospirales;f__Butyricicoccaceae;g__Agathobaculum;s__	binsB	0.072313	0.225582	yes
bin.151	464	3317.96	4681	1539532	30.9657	78.93	3.932	Bacteria	d__Bacteria;p__Firmicutes;c__Bacilli;o__RF39;f__UBA660;g__CAG-822;s__	binsB	0.112363	0.35052	yes
bin.152	610	3307.95	4255	2017848	32.5835	84.82	3.246	Lactobacillales	d__Bacteria;p__Firmicutes;c__Bacilli;o__Lactobacillales;f__Lactobacillaceae;g__Ligilactobacillus;s__Ligilactobacillus salivarius	binsBC	0.128836	0.401909	yes
bin.156	793	3224.23	4470	2556816	43.7759	90.69	3.925	Clostridiales	d__Bacteria;p__Firmicutes_A;c__Clostridia;o__Lachnospirales;f__Lachnospiraceae;g__Anaerostipes;s__	binsBC	0.143687	0.448237	yes
bin.163	468	4035.5	4935	1888616	64.7778	77.44	3.544	Clostridiales	d__Bacteria;p__Firmicutes_A;c__Clostridia;o__Oscillospirales;f__Oscillospiraceae;g__Intestinimonas;s__	binsAB	0.042191	0.131617	yes
bin.164	1476	2519.22	2875	3718373	58.4656	84	5.785	Clostridia	d__Bacteria;p__Firmicutes_A;c__Clostridia_A;o__Christensenellales;f__CAG-74;g__UMGS1633;s__	binsBC	0.172215	0.53723	no
bin.167	780	2769.76	3131	2160409	51.6191	79.96	5.27	Clostridiales	d__Bacteria;p__Firmicutes_A;c__Clostridia;o__Oscillospirales;f__CAG-382;g__UCG-010;s__	binsB	0.326695	1.01913	no
bin.168	884	2515.43	2891	2223636	56.0809	80.97	3.962	Clostridiales	d__Bacteria;p__Firmicutes_A;c__Clostridia;o__Oscillospirales;f__Oscillospiraceae;g__CAG-110;s__CAG-110 sp900546915	binsB	0.052691	0.16437	yes
bin.17	477	2802.52	3778	1336804	48.4783	78.46	2.767	Clostridia	d__Bacteria;p__Firmicutes_A;c__Clostridia_A;o__Christensenellales;f__CAG-314;g__CAG-314;s__CAG-314 sp000437915	binsBC	0.157319	0.490762	yes
bin.179	368	4899.22	6358	1802913	46.5459	87.53	0.782	Clostridiales	d__Bacteria;p__Firmicutes_A;c__Clostridia;o__Oscillospirales;f__Acutalibacteraceae;g__UMGS403;s__UMGS403 sp900541565	binsA	0.015946	0.049745	yes
bin.18	1087	2395.29	2745	2603676	51.6712	78.92	6.068	Lachnospiraceae	d__Bacteria;p__Firmicutes_A;c__Clostridia;o__Lachnospirales;f__Lachnospiraceae;g__Eubacterium_I;s__	binsBC	0.093673	0.292216	no
bin.182	36	78340.9	110921	2820271	57.5262	99.51	8.333	Bacteroidetes	d__Bacteria;p__Bacteroidota;c__Bacteroidia;o__Bacteroidales;f__Rikenellaceae;g__Alistipes_A;s__Alistipes_A ihumii	binsA	0.084384	0.263239	no
bin.19	899	2432.79	2722	2187077	40.5083	83.22	4.539	Clostridiales	d__Bacteria;p__Firmicutes_A;c__Clostridia;o__Oscillospirales;f__Acutalibacteraceae;g__An172;s__An172 sp002160515	binsBC	0.101326	0.316091	yes
bin.190	1147	2341.6	2624	2685819	35.9995	75.1	5.463	Clostridiales	d__Bacteria;p__Firmicutes_A;c__Clostridia;o__Lachnospirales;f__Lachnospiraceae;g__CHKCI001;s__	binsBC	0.098945	0.308663	no
bin.193	221	7403.62	12169	1636200	39.9371	98.31	1.622	Lactobacillales	d__Bacteria;p__Firmicutes;c__Bacilli;o__Lactobacillales;f__Streptococcaceae;g__Streptococcus;s__Streptococcus alactolyticus	binsBC	0.163125	0.508872	yes
bin.196	155	7189.5	10713	1114373	25.3085	91.03	8.666	Bacteria	d__Bacteria;p__Firmicutes;c__Bacilli;o__RF39;f__UBA660;g__RUG13868;s__	binsA	0.162237	0.506104	no
bin.198	839	3237.55	4288	2716302	48.802	91.74	2.181	Clostridiales	d__Bacteria;p__Firmicutes_A;c__Clostridia;o__Lachnospirales;f__Lachnospiraceae;g__Anaerobutyricum;s__	binsB			yes
bin.2	842	2688.18	3223	2263449	48.0335	79.44	5.029	Lachnospiraceae	d__Bacteria;p__Firmicutes_A;c__Clostridia;o__Lachnospirales;f__Lachnospiraceae;g__Mediterraneibacter;s__	binsB			no
bin.200	47	36862.9	111029	1732558	26.6561	78.01	2.796	Clostridiales	d__Bacteria;p__Firmicutes_A;c__Clostridia;o__TANB77;f__CAG-508;g__UMGS1994;s__	binsBC	0.108696	0.339079	yes
bin.205	871	2697.3	3133	2349352	48.5552	83.12	1.184	Clostridiales	d__Bacteria;p__Firmicutes_A;c__Clostridia;o__Lachnospirales;f__Lachnospiraceae;g__UMGS1370;s__	binsBC	0.046387	0.144705	yes
bin.208	63	24927.2	50244	1570412	53.5884	90.47	4.966	Clostridiales	d__Bacteria;p__Firmicutes_A;c__Clostridia_A;o__Christensenellales;f__CAG-917;g__UMGS1688;s__UMGS1688 sp900554085	binsBC	0.051502	0.160662	yes
bin.211	137	12586.1	22850	1724292	26.2237	78.23	4.916	Clostridiales	d__Bacteria;p__Firmicutes_A;c__Clostridia;o__TANB77;f__CAG-508;g__CAG-269;s__	binsBC	0.088431	0.275864	yes
bin.213	30	79355.5	133457	2380665	55.7989	99.51	0.48	Bacteroidetes	d__Bacteria;p__Bacteroidota;c__Bacteroidia;o__Bacteroidales;f__Rikenellaceae;g__Tidjanibacter;s__Tidjanibacter inops_A	binsA	0.155101	0.483841	yes
bin.214	440	3724.74	4273	1638886	32.3719	81.9	1.502	Bacteria	d__Bacteria;p__Cyanobacteria;c__Vampirovibrionia;o__Gastranaerophilales;f__Gastranaerophilaceae;g__;s__	binsA	0.046422	0.144813	yes
bin.215	1052	2517.6	2869	2648514	44.8173	82.46	4.818	Clostridiales	d__Bacteria;p__Firmicutes_A;c__Clostridia;o__Lachnospirales;f__Lachnospiraceae;g__Blautia_A;s__Blautia_A sp002159835	binsBC	0.086166	0.268798	yes
bin.218	122	13668.1	48027	1667508	46.9912	90.07	0.177	Clostridiales	d__Bacteria;p__Firmicutes_A;c__Clostridia;o__Peptostreptococcales;f__Anaerovoracaceae;g__CAG-145;s__CAG-145 sp900754795	binsBC			yes
bin.223	237	7072.68	9479	1676224	50.3054	80	7.214	Clostridiales	d__Bacteria;p__Firmicutes_A;c__Clostridia;o__Oscillospirales;f__Acutalibacteraceae;g__;s__	binsA	0.193149	0.602533	no
bin.224	605	3079.8	4034	1863279	27.1268	76.47	9.265	Clostridiales	d__Bacteria;p__Firmicutes_A;c__Clostridia;o__TANB77;f__CAG-508;g__CAG-269;s__	binsB	0.053306	0.16629	no
bin.225	439	5377.17	7348	2360577	44.9098	80.88	2.547	Clostridiales	d__Bacteria;p__Firmicutes_A;c__Clostridia;o__Lachnospirales;f__Lachnospiraceae;g__Blautia;s__	binsAB			yes
bin.227	298	6129.48	7829	1826584	47.263	83.44	1.042	Lachnospiraceae	d__Bacteria;p__Firmicutes_A;c__Clostridia;o__Lachnospirales;f__Lachnospiraceae;g__Mediterraneibacter;s__	binsA			yes
bin.232	847	2317.96	2620	1963313	45.359	77.02	7.201	Lachnospiraceae	d__Bacteria;p__Firmicutes_A;c__Clostridia;o__Lachnospirales;f__Lachnospiraceae;g__Sellimonas;s__Sellimonas sp002159995	binsBC			no
bin.234	19	143791	173734	2732033	53.3109	96.22	0.188	Bacteroidales	d__Bacteria;p__Bacteroidota;c__Bacteroidia;o__Bacteroidales;f__Barnesiellaceae;g__Barnesiella;s__Barnesiella viscericola	binsA			yes
bin.235	230	9250.92	12838	2127712	48.2287	84.06	6.686	Lachnospiraceae	d__Bacteria;p__Firmicutes_A;c__Clostridia;o__Lachnospirales;f__Lachnospiraceae;g__Mediterraneibacter;s__	binsA			no
bin.239	466	3383.21	3670	1576575	44.7145	78.38	0.02	Clostridiales	d__Bacteria;p__Firmicutes_A;c__Clostridia;o__Lachnospirales;f__Anaerotignaceae;g__Anaerotignum;s__	binsA	0.023942	0.074689	yes
bin.24	965	3122.62	4071	3013326	50.7894	91.32	2.512	Clostridiales	d__Bacteria;p__Firmicutes_A;c__Clostridia;o__Lachnospirales;f__Lachnospiraceae;g__Fusicatenibacter;s__	binsB			yes
bin.249	404	3363.47	4522	1358843	38.9256	78	3.61	Bacteria	d__Bacteria;p__Firmicutes;c__Bacilli;o__Acholeplasmatales;f__Anaeroplasmataceae;g__UMGS268;s__UMGS268 sp900540175	binsBC	0.402042	1.25418	yes
bin.250	605	3390.65	3757	2051343	52.801	75	9.09	Clostridiales	d__Bacteria;p__Firmicutes_A;c__Clostridia;o__Lachnospirales;f__Lachnospiraceae;g__;s__	binsA	0.076911	0.239927	no
bin.251	83	29255.2	44140	2428182	53.5894	98.38	0	Clostridia	d__Bacteria;p__Firmicutes_A;c__Clostridia_A;o__Christensenellales;f__CAG-138;g__UBA1685;s__	binsA	0.087716	0.273634	yes
bin.254	283	5745.84	11113	1626072	26.4454	95.5	0.161	Bacteria	d__Bacteria;p__Firmicutes;c__Bacilli;o__RFN20;f__CAG-631;g__CAG-631;s__CAG-631 sp900762575	binsBC	0.38097	1.18845	yes
bin.258	568	2552.82	3005	1450001	36.3731	82.5	2.74	Lactobacillus	d__Bacteria;p__Firmicutes;c__Bacilli;o__Lactobacillales;f__Lactobacillaceae;g__Lactobacillus;s__Lactobacillus gallinarum	binsB	0.006427	0.020049	yes
bin.259	1393	2284.65	2490	3182517	48.2773	76.49	5.584	Clostridiales	d__Bacteria;p__Firmicutes_A;c__Clostridia;o__Lachnospirales;f__Lachnospiraceae;g__Blautia_A;s__	binsB			no
bin.26	163	23533.4	40457	3835950	61.603	100	1.446	Deltaproteobacteria	d__Bacteria;p__Desulfobacterota;c__Desulfovibrionia;o__Desulfovibrionales;f__Desulfovibrionaceae;g__Bilophila;s__	binsBC	0.107988	0.336873	yes
bin.260	51	36982.7	46153	1886119	44.7226	90.43	0	Clostridiales	d__Bacteria;p__Firmicutes_A;c__Clostridia;o__Oscillospirales;f__Ruminococcaceae;g__Ruminococcus_D;s__	binsAB	0.136918	0.427121	yes
bin.262	598	2672.78	3253	1598320	51.0108	86.29	3.229	Clostridiales	d__Bacteria;p__Firmicutes_A;c__Clostridia;o__Oscillospirales;f__Ruminococcaceae;g__UBA1409;s__UBA1409 sp002305045	binsBC	0.067281	0.209887	yes
bin.266	758	2241.75	2506	1699246	35.3478	77.26	0.949	Bacteria	d__Bacteria;p__Cyanobacteria;c__Vampirovibrionia;o__Gastranaerophilales;f__RUG14156;g__;s__	binsBC	0.046937	0.146421	yes
bin.267	326	5276.2	8766	1720040	40.3788	93.38	0.802	Lactobacillales	d__Bacteria;p__Firmicutes;c__Bacilli;o__Lactobacillales;f__Lactobacillaceae;g__Limosilactobacillus;s__Limosilactobacillus vaginalis	binsBC	0.207136	0.646168	yes
bin.268	259	3564.54	4130	923217	27.7528	82.6	7.241	Bacteria	d__Bacteria;p__Firmicutes_A;c__Clostridia_A;o__Christensenellales;f__UBA1242;g__UBA6345;s__	binsA			no
bin.27	817	2376.71	2796	1941769	53.0546	80.62	3.96	Clostridiales	d__Bacteria;p__Firmicutes_A;c__Clostridia;o__Lachnospirales;f__Lachnospiraceae;g__OF09-33XD;s__	binsBC	0.081179	0.25324	yes
bin.273	368	6999.48	10271	2575810	43.4946	83.93	6.751	Clostridiales	d__Bacteria;p__Firmicutes_A;c__Clostridia;o__Lachnospirales;f__Lachnospiraceae;g__Blautia_A;s__	binsA			no
bin.279	29	62294.1	70649	1806528	47.9264	92.71	1.612	Clostridia	d__Bacteria;p__Firmicutes_A;c__Clostridia_A;o__Christensenellales;f__DTU072;g__;s__	binsA	0.223207	0.696302	yes
bin.280	479	3559.23	4251	1704869	28.1842	88.36	0.094	Bacteria	d__Bacteria;p__Firmicutes;c__Bacilli;o__Erysipelotrichales;f__Erysipelatoclostridiaceae;g__Erysipelatoclostridium;s__Erysipelatoclostridium spiroforme	binsA	0.03906	0.121848	yes
bin.286	211	19588.3	60951	4133136	44.1972	94.89	0.048	Bacteria	d__Bacteria;p__Bacteroidota;c__Bacteroidia;o__Bacteroidales;f__Marinifilaceae;g__Odoribacter;s__Odoribacter splanchnicus	binsBC	0.159371	0.497164	yes
bin.289	757	2783.77	3503	2107317	49.071	85.57	3.222	Clostridiales	d__Bacteria;p__Firmicutes_A;c__Clostridia;o__Lachnospirales;f__Lachnospiraceae;g__Ruminococcus_G;s__	binsBC	0.056216	0.175366	yes
bin.29	778	3966.86	5434	3086216	46.6594	94.34	7.92	Clostridiales	d__Bacteria;p__Firmicutes_A;c__Clostridia;o__Lachnospirales;f__Lachnospiraceae;g__Clostridium_Q;s__	binsBC	0.076927	0.239975	no
bin.291	65	35084.6	60893	2280499	60.6792	87.06	0.961	Bacteroidetes	d__Bacteria;p__Bacteroidota;c__Bacteroidia;o__Bacteroidales;f__Rikenellaceae;g__Alistipes;s__Alistipes megaguti	binsA			yes
bin.292	163	15374.6	25710	2506060	60.1866	94.15	4.308	Clostridiales	d__Bacteria;p__Firmicutes_A;c__Clostridia;o__Oscillospirales;f__Ruminococcaceae;g__Gemmiger;s__	binsBC			yes
bin.293	363	3846.28	5008	1396199	28.2395	83.81	8.025	Bacteria	d__Bacteria;p__Firmicutes;c__Bacilli;o__RF39;f__UBA660;g__CAG-877;s__	binsBC			no
bin.294	63	36937.4	56590	2327054	62.3716	94.35	0.721	Bacteroidetes	d__Bacteria;p__Bacteroidota;c__Bacteroidia;o__Bacteroidales;f__Rikenellaceae;g__Alistipes;s__Alistipes sp900290115	binsA			yes
bin.296	943	2610.84	3044	2462026	46.4141	77.18	7.883	Clostridiales	d__Bacteria;p__Firmicutes_A;c__Clostridia;o__Lachnospirales;f__Lachnospiraceae;g__Blautia_A;s__	binsB			no
bin.297	176	7303.95	11672	1285495	29.3731	79.47	8.008	Clostridiales	d__Bacteria;p__Firmicutes_A;c__Clostridia;o__TANB77;f__CAG-508;g__CAG-269;s__	binsABC	0.096855	0.302144	no
bin.301	413	4084.23	5069	1686789	43.3186	81.52	1.766	Clostridiales	d__Bacteria;p__Firmicutes_A;c__Clostridia;o__Lachnospirales;f__Lachnospiraceae;g__Anaerostipes;s__	binsA			yes
bin.302	396	6459.19	8853	2557838	46.2263	80.58	1.13	Lachnospiraceae	d__Bacteria;p__Firmicutes_A;c__Clostridia;o__Lachnospirales;f__Lachnospiraceae;g__Mediterraneibacter;s__	binsABC			yes
bin.31	234	9137.8	12979	2138245	39.04	88.97	2.348	Clostridiales	d__Bacteria;p__Firmicutes_A;c__Clostridia;o__Lachnospirales;f__Lachnospiraceae;g__Eubacterium_G;s__	binsA			yes
bin.34	427	5948.89	7774	2540177	60.6362	94.23	3.675	Bacteroidetes	d__Bacteria;p__Bacteroidota;c__Bacteroidia;o__Bacteroidales;f__Rikenellaceae;g__Alistipes;s__Alistipes communis	binsA	0.0478	0.149113	yes
bin.38	718	2536.54	2881	1821238	36.7957	80.73	5.821	Bacilli	d__Bacteria;p__Firmicutes;c__Bacilli;o__Lactobacillales;f__Enterococcaceae;g__Enterococcus_E;s__Enterococcus_E cecorum	binsBC	0.095417	0.297657	no
bin.4	25	77889.7	120907	1947243	33.1611	91.16	1.709	Bacteria	d__Bacteria;p__Cyanobacteria;c__Vampirovibrionia;o__Gastranaerophilales;f__Gastranaerophilaceae;g__;s__	binsA	0.041702	0.130091	yes
bin.5	134	21279.2	43802	2851409	56.8344	99.27	0.48	Bacteroidetes	d__Bacteria;p__Bacteroidota;c__Bacteroidia;o__Bacteroidales;f__Rikenellaceae;g__Alistipes;s__Alistipes sp900021155	binsBC	0.052797	0.164701	yes
bin.51	462	2612.74	3157	1207085	27.0478	76.28	7.76	Clostridiales	d__Bacteria;p__Firmicutes_A;c__Clostridia;o__TANB77;f__CAG-508;g__HGM13634;s__	binsBC	0.116425	0.363192	no
bin.52	132	18375.9	27011	2425616	56.4776	94.5	1.342	Clostridiales	d__Bacteria;p__Firmicutes_A;c__Clostridia;o__Oscillospirales;f__Oscillospiraceae;g__UBA1777;s__	binsBC	0.115361	0.359871	yes
bin.55	695	4368.14	6530	3035859	57.485	89.9	3.437	Clostridiales	d__Bacteria;p__Firmicutes_A;c__Clostridia;o__Oscillospirales;f__Oscillospiraceae;g__;s__	binsB			yes
bin.58	826	2371.91	2696	1959200	50.4632	75	4.561	Clostridiales	d__Bacteria;p__Firmicutes_A;c__Clostridia;o__Oscillospirales;f__Butyricicoccaceae;g__Butyricicoccus;s__	binsB			yes
bin.61	289	4491.69	5416	1298098	49.3796	79.31	0.734	Clostridiales	d__Bacteria;p__Firmicutes_A;c__Clostridia;o__Oscillospirales;f__Ruminococcaceae;g__UBA1409;s__	binsAB	0.037567	0.117191	yes
bin.65	204	5358.04	6658	1093040	27.9013	85.76	2.666	Bacteria	d__Bacteria;p__Firmicutes;c__Bacilli;o__RF39;f__UBA660;g__CAG-302;s__	binsA	0.151707	0.473254	yes
bin.7	435	5084.76	6734	2211870	46.3499	85.08	3.889	Clostridiales	d__Bacteria;p__Firmicutes_A;c__Clostridia;o__Lachnospirales;f__Lachnospiraceae;g__Blautia_A;s__	binsA			yes
bin.74	198	13838.8	30681	2740079	50.2053	88.26	0.081	Clostridiales	d__Bacteria;p__Firmicutes_A;c__Clostridia;o__Oscillospirales;f__Oscillospiraceae;g__CAG-110;s__	binsB	0.11275	0.351727	yes
bin.76	412	5112.86	7776	2106500	45.4575	92.25	2.371	Clostridiales	d__Bacteria;p__Firmicutes_A;c__Clostridia;o__Oscillospirales;f__Acutalibacteraceae;g__UMGS403;s__UMGS403 sp900541975	binsBC	0.01947	0.060738	yes
bin.79	47	39765	67470	1868955	32.1087	90.02	0.854	Bacteria	d__Bacteria;p__Cyanobacteria;c__Vampirovibrionia;o__Gastranaerophilales;f__RUG14156;g__;s__	binsA	0.051427	0.160429	yes
bin.80	189	10969.6	18262	2073254	54.7521	89.57	8.452	Clostridiales	d__Bacteria;p__Firmicutes_A;c__Clostridia_A;o__Christensenellales;f__CAG-552;g__UMGS1880;s__	binsBC	0.036284	0.11319	no
bin.81	981	2768.08	3331	2715485	51.5692	86.88	3.015	Clostridiales	d__Bacteria;p__Firmicutes_A;c__Clostridia;o__Lachnospirales;f__Lachnospiraceae;g__Enterocloster;s__Enterocloster sp900547035	binsBC	0.050597	0.157838	yes
bin.83	621	2791.35	3413	1733427	26.567	85.4	3.591	Clostridiales	d__Bacteria;p__Firmicutes_A;c__Clostridia;o__Peptostreptococcales;f__Peptostreptococcaceae;g__Romboutsia;s__	binsBC	0.251618	0.78493	yes
bin.84	498	2414	2760	1202173	51.2801	75.03	2.985	Clostridiales	d__Bacteria;p__Firmicutes_A;c__Clostridia;o__Oscillospirales;f__Ruminococcaceae;g__UBA3818;s__	binsBC	0.14641	0.456731	yes
bin.9	617	2649.04	3223	1634456	43.8235	80.42	4.481	Bacteria	d__Bacteria;p__Firmicutes;c__Bacilli;o__Erysipelotrichales;f__Erysipelotrichaceae;g__Massilicoli;s__Massilicoli timonensis	binsBC	0.166938	0.520768	yes
bin.91	635	8196.34	13161	5204673	43.5018	98.2	1.855	Bacteroidales	d__Bacteria;p__Bacteroidota;c__Bacteroidia;o__Bacteroidales;f__Bacteroidaceae;g__Bacteroides;s__Bacteroides fragilis	binsBC	0.043926	0.137028	yes
bin.92	249	13387.8	26521	3333555	49.3929	98.41	1.325	Clostridiales	d__Bacteria;p__Firmicutes_A;c__Clostridia;o__Lachnospirales;f__Lachnospiraceae;g__UBA7160;s__	binsB	0.014738	0.045975	yes
bin.93	885	2571.06	2981	2275384	60.9324	84.27	4.912	Clostridiales	d__Bacteria;p__Firmicutes_A;c__Clostridia;o__Oscillospirales;f__Oscillospiraceae;g__UBA5446;s__UBA5446 sp004553625	binsBC	0.014061	0.043864	yes
bin.96	108	40307.1	70300	4353169	41.3104	96.99	0	Bacteroidales	d__Bacteria;p__Bacteroidota;c__Bacteroidia;o__Bacteroidales;f__Bacteroidaceae;g__Phocaeicola;s__Phocaeicola vulgatus	binsA	0.040901	0.127593	yes
bin.97	393	4513.43	7173	1773778	28.5878	80.32	4.326	Clostridiales	d__Bacteria;p__Firmicutes_A;c__Clostridia;o__TANB77;f__CAG-508;g__CAG-269;s__	binsB			yes
bin.98	830	2122.72	2243	1761858	29.5093	84.59	4.716	Bacteria	d__Bacteria;p__Firmicutes;c__Bacilli;o__Erysipelotrichales;f__Erysipelatoclostridiaceae;g__Erysipelatoclostridium;s__Erysipelatoclostridium sp002160495	binsBC	0.033966	0.105957	yes
bin.99	69	23307.8	39230	1608238	55.0635	84.52	2.626	Lactobacillales	d__Bacteria;p__Firmicutes;c__Bacilli;o__Lactobacillales;f__Lactobacillaceae;g__Limosilactobacillus;s__	binsA			yes

## Sheet: GLLVM_MAGs
Features	TreatmentC1_T2	TreatmentC1_T3	TreatmentC1_T4	TreatmentC1_T5	TreatmentC1_T6			Features	TreatmentC2_T2	TreatmentC2_T3	TreatmentC2_T4	TreatmentC2_T5	TreatmentC2_T6
bin.34:d__Bacteria;p__Bacteroidota;c__Bacteroidia;o__Bacteroidales;f__Rikenellaceae;g__Alistipes;s__Alistipes communis	blue:-20.7183963837366	blue:-17.9256952130434	grey:0.819980910306162	blue:-1.98303130863173	blue:-18.0593954931256			bin.208:d__Bacteria;p__Firmicutes_A;c__Clostridia_A;o__Christensenellales;f__CAG-917;g__UMGS1688;s__UMGS1688 sp900554085	blue:-20.0235150246515	grey:0.730160247857799	grey:1.03018626496797	grey:-0.294171505675041	grey:2.16724582066053
bin.92:d__Bacteria;p__Firmicutes_A;c__Clostridia;o__Lachnospirales;f__Lachnospiraceae;g__UBA7160;s__	blue:-14.1667566262345	grey:2.37016592756787	grey:2.51444060089334	grey:-0.451122795530137	blue:-20.3185969647041			bin.279:d__Bacteria;p__Firmicutes_A;c__Clostridia_A;o__Christensenellales;f__DTU072;g__;s__	blue:-3.80439105192084	red:15.1995059621021	blue:-3.68872073080132	red:3.63923165606304	blue:-1.61842773862255
bin.4:d__Bacteria;p__Cyanobacteria;c__Vampirovibrionia;o__Gastranaerophilales;f__Gastranaerophilaceae;g__;s__	blue:-4.57672016691327	blue:-4.06866801617024	grey:-2.08352243599235	blue:-3.29785412466652	grey:-2.27970735468839			bin.266:d__Bacteria;p__Cyanobacteria;c__Vampirovibrionia;o__Gastranaerophilales;f__RUG14156;g__;s__	grey:-2.64344242883949	grey:-1.11203039340152	grey:-0.995060186258721	grey:-0.00410769905760436	grey:0.686206192413773
bin.294:d__Bacteria;p__Bacteroidota;c__Bacteroidia;o__Bacteroidales;f__Rikenellaceae;g__Alistipes;s__Alistipes sp900290115	blue:-4.56389704556923	blue:-4.56477100517606	red:27.2363880568345	blue:-6.84777486514266	blue:-5.36308266927608			bin.99:d__Bacteria;p__Firmicutes;c__Bacilli;o__Lactobacillales;f__Lactobacillaceae;g__Limosilactobacillus;s__	blue:-1.60950118273022	grey:-0.433929493372611	grey:0.279850844559569	grey:-1.3345600815403	grey:-1.3289828846413
bin.234:d__Bacteria;p__Bacteroidota;c__Bacteroidia;o__Bacteroidales;f__Barnesiellaceae;g__Barnesiella;s__Barnesiella viscericola	blue:-3.97038229727343	blue:-3.97187691491122	red:24.668946770872	blue:-3.6274651251143	blue:-4.6631698918393			bin.267:d__Bacteria;p__Firmicutes;c__Bacilli;o__Lactobacillales;f__Lactobacillaceae;g__Limosilactobacillus;s__Limosilactobacillus vaginalis	blue:-1.45147843104644	grey:-0.690645716289547	grey:-0.0574387804651713	blue:-0.921330192087062	blue:-0.907101346711557
bin.99:d__Bacteria;p__Firmicutes;c__Bacilli;o__Lactobacillales;f__Lactobacillaceae;g__Limosilactobacillus;s__	blue:-3.36390825595707	blue:-3.36493559084552	red:23.8831437382051	blue:-12.4009866072386	blue:-3.94945215267726			bin.249:d__Bacteria;p__Firmicutes;c__Bacilli;o__Acholeplasmatales;f__Anaeroplasmataceae;g__UMGS268;s__UMGS268 sp900540175	grey:-1.43422823352747	grey:0.477161461135034	grey:-0.505764629600404	grey:-0.0802303718412826	grey:-0.0591276871612824
bin.291:d__Bacteria;p__Bacteroidota;c__Bacteroidia;o__Bacteroidales;f__Rikenellaceae;g__Alistipes;s__Alistipes megaguti	blue:-3.27489802731089	blue:-3.27550431017192	red:21.7782535687628	blue:-4.3990389727905	blue:-3.83634603489511			bin.218:d__Bacteria;p__Firmicutes_A;c__Clostridia;o__Peptostreptococcales;f__Anaerovoracaceae;g__CAG-145;s__CAG-145 sp900754795	grey:-1.40983179771979	grey:-1.24439312496082	grey:0.766072684239781	grey:0.471705838404838	grey:-0.176870293396786
bin.79:d__Bacteria;p__Cyanobacteria;c__Vampirovibrionia;o__Gastranaerophilales;f__RUG14156;g__;s__	blue:-2.86074087575551	grey:-1.92891293575481	grey:-0.0368412485571346	grey:-2.34059393102794	blue:-22.7806102152018			bin.258:d__Bacteria;p__Firmicutes;c__Bacilli;o__Lactobacillales;f__Lactobacillaceae;g__Lactobacillus;s__Lactobacillus gallinarum	blue:-1.36952871534922	blue:-3.00651757852795	grey:0.16767381869099	grey:-0.06598694404445	blue:-0.889377608618641
bin.258:d__Bacteria;p__Firmicutes;c__Bacilli;o__Lactobacillales;f__Lactobacillaceae;g__Lactobacillus;s__Lactobacillus gallinarum	blue:-2.27751871957998	grey:-1.07604169105365	grey:-0.421995294843658	grey:-1.05648277268583	grey:-0.857513771118582			bin.239:d__Bacteria;p__Firmicutes_A;c__Clostridia;o__Lachnospirales;f__Anaerotignaceae;g__Anaerotignum;s__	grey:-1.12152120986499	grey:-0.344713571638011	grey:-0.919402971278523	blue:-1.26438569253073	grey:-0.612979232741197
bin.279:d__Bacteria;p__Firmicutes_A;c__Clostridia_A;o__Christensenellales;f__DTU072;g__;s__	grey:-2.074895881629	grey:-2.30204938843812	grey:-1.70617609169389	grey:-1.03618858261662	grey:-0.485296019808236			bin.65:d__Bacteria;p__Firmicutes;c__Bacilli;o__RF39;f__UBA660;g__CAG-302;s__	grey:-1.08650333945983	blue:-3.42717444408773	grey:-0.418210642659339	blue:-1.53769443434598	grey:0.172345832054077
bin.11:d__Bacteria;p__Firmicutes_A;c__Clostridia_A;o__Christensenellales;f__CAG-138;g__UMGS946;s__UMGS946 sp900544965	grey:-1.96330427363275	grey:-0.213035502611117	grey:1.91919730838008	grey:0.609255848264237	grey:0.479233122490177			bin.156:d__Bacteria;p__Firmicutes_A;c__Clostridia;o__Lachnospirales;f__Lachnospiraceae;g__Anaerostipes;s__	grey:-0.806450450359995	grey:0.144284538341749	grey:-0.222350699850326	blue:-1.18477571093434	blue:-1.22728279988824
bin.214:d__Bacteria;p__Cyanobacteria;c__Vampirovibrionia;o__Gastranaerophilales;f__Gastranaerophilaceae;g__;s__	blue:-1.91748407212362	blue:-1.82244514766156	grey:-1.4538960282167	grey:-0.814530097527094	grey:-1.16895205609662			bin.179:d__Bacteria;p__Firmicutes_A;c__Clostridia;o__Oscillospirales;f__Acutalibacteraceae;g__UMGS403;s__UMGS403 sp900541565	grey:-0.803777859246307	grey:-1.54210166881559	grey:0.0351705691710262	blue:-2.02782094857054	grey:-1.37433247609001
bin.302:d__Bacteria;p__Firmicutes_A;c__Clostridia;o__Lachnospirales;f__Lachnospiraceae;g__Mediterraneibacter;s__	blue:-1.88825344065678	blue:-1.05844080327418	grey:-0.77449006283943	grey:0.0389374974795542	grey:-0.652645204629882			bin.91:d__Bacteria;p__Bacteroidota;c__Bacteroidia;o__Bacteroidales;f__Bacteroidaceae;g__Bacteroides;s__Bacteroides fragilis	grey:-0.755757779446568	grey:-0.551659194454772	grey:-0.501169932485197	grey:-0.658410470141587	grey:-0.198316294098387
bin.179:d__Bacteria;p__Firmicutes_A;c__Clostridia;o__Oscillospirales;f__Acutalibacteraceae;g__UMGS403;s__UMGS403 sp900541565	blue:-1.88816375369961	blue:-2.52335985021776	grey:-0.416443792169986	grey:0.591607083743589	grey:-0.26867837977545			bin.92:d__Bacteria;p__Firmicutes_A;c__Clostridia;o__Lachnospirales;f__Lachnospiraceae;g__UBA7160;s__	grey:-0.721989863508693	blue:-3.66171155747331	grey:0.0734141466145425	grey:1.5601727172828	grey:0.764967502403823
bin.65:d__Bacteria;p__Firmicutes;c__Bacilli;o__RF39;f__UBA660;g__CAG-302;s__	grey:-1.83608329635245	grey:-2.49170173336471	grey:-1.35805756439501	grey:-0.396394900052951	grey:-1.02164100977811			bin.61:d__Bacteria;p__Firmicutes_A;c__Clostridia;o__Oscillospirales;f__Ruminococcaceae;g__UBA1409;s__	grey:-0.703654341941561	blue:-1.84858138350581	grey:-0.573548382810872	blue:-1.84252065615042	blue:-2.57950363307206
bin.76:d__Bacteria;p__Firmicutes_A;c__Clostridia;o__Oscillospirales;f__Acutalibacteraceae;g__UMGS403;s__UMGS403 sp900541975	grey:-1.80681629504927	grey:-2.34769033156621	grey:0.648207960332097	grey:-0.050681696657503	grey:-1.27883948402411			bin.81:d__Bacteria;p__Firmicutes_A;c__Clostridia;o__Lachnospirales;f__Lachnospiraceae;g__Enterocloster;s__Enterocloster sp900547035	blue:-0.627003967322241	blue:-0.670028040695143	grey:-0.279575333496823	blue:-0.594739787220653	blue:-0.524522352127604
bin.266:d__Bacteria;p__Cyanobacteria;c__Vampirovibrionia;o__Gastranaerophilales;f__RUG14156;g__;s__	blue:-1.74490781284879	blue:-2.51766902148602	grey:-1.45334200721905	grey:-0.740392416734391	grey:0.549500133563897			bin.205:d__Bacteria;p__Firmicutes_A;c__Clostridia;o__Lachnospirales;f__Lachnospiraceae;g__UMGS1370;s__	grey:-0.619213920340705	grey:-0.850367118491442	grey:-0.0614084421151656	grey:-0.0799201984981792	grey:-0.955419516674258
bin.267:d__Bacteria;p__Firmicutes;c__Bacilli;o__Lactobacillales;f__Lactobacillaceae;g__Limosilactobacillus;s__Limosilactobacillus vaginalis	blue:-1.64075401397911	grey:-0.81015268501424	grey:-0.137964673057374	grey:-0.71543019313704	grey:-1.05404677671499			bin.26:d__Bacteria;p__Desulfobacterota;c__Desulfovibrionia;o__Desulfovibrionales;f__Desulfovibrionaceae;g__Bilophila;s__	grey:-0.604489710221374	grey:-0.59831876074729	grey:0.365780151731474	blue:-0.72998705567839	grey:-0.623376846917851
bin.200:d__Bacteria;p__Firmicutes_A;c__Clostridia;o__TANB77;f__CAG-508;g__UMGS1994;s__	grey:-1.63559044691296	grey:0.132498196277305	grey:-0.457476789464333	grey:1.78408105603153	grey:-0.273910734868239			bin.120:d__Bacteria;p__Firmicutes;c__Bacilli;o__Lactobacillales;f__Lactobacillaceae;g__Lactobacillus;s__Lactobacillus johnsonii	grey:-0.597793152023766	blue:-2.34355436873593	grey:0.00417049770257375	grey:0.22909127740771	blue:-0.777181023915905
bin.31:d__Bacteria;p__Firmicutes_A;c__Clostridia;o__Lachnospirales;f__Lachnospiraceae;g__Eubacterium_G;s__	blue:-1.62425922839908	grey:-0.927844209394495	grey:-0.32195892798281	grey:0.0913113670740977	grey:-0.436811794731229			bin.24:d__Bacteria;p__Firmicutes_A;c__Clostridia;o__Lachnospirales;f__Lachnospiraceae;g__Fusicatenibacter;s__	grey:-0.566458480847132	grey:-0.175998314194076	grey:-0.700023445249322	blue:-1.18942655815466	grey:-0.72739476428687
bin.249:d__Bacteria;p__Firmicutes;c__Bacilli;o__Acholeplasmatales;f__Anaeroplasmataceae;g__UMGS268;s__UMGS268 sp900540175	grey:-1.49093787441466	grey:-2.32519445729372	grey:0.90257928875244	grey:0.106038012500038	grey:0.481329621095968			bin.122:d__Bacteria;p__Firmicutes_A;c__Clostridia;o__Lachnospirales;f__Lachnospiraceae;g__UMGS1370;s__	grey:-0.496949704876932	grey:-0.324752729803957	grey:-0.308762390655351	grey:-0.413456164761539	grey:-0.561652207851711
bin.135:d__Bacteria;p__Firmicutes_B;c__Dehalobacteriia;o__UBA7702;f__UBA7702;g__;s__	grey:-1.30427254257713	grey:-0.787040406356738	grey:-0.209041633000143	grey:0.20595924076831	grey:0.0671230402050882			bin.5:d__Bacteria;p__Bacteroidota;c__Bacteroidia;o__Bacteroidales;f__Rikenellaceae;g__Alistipes;s__Alistipes sp900021155	grey:-0.478492108238992	grey:-0.578535787714502	grey:0.0401109670681859	grey:-0.283452180342793	grey:0.0374877715979079
bin.91:d__Bacteria;p__Bacteroidota;c__Bacteroidia;o__Bacteroidales;f__Bacteroidaceae;g__Bacteroides;s__Bacteroides fragilis	blue:-1.23762350769787	grey:-0.72084880947324	grey:0.775404279972466	grey:0.606949873132643	grey:-0.0882255148103612			bin.137:d__Bacteria;p__Bacteroidota;c__Bacteroidia;o__Bacteroidales;f__Rikenellaceae;g__Rikenella;s__Rikenella microfusus	grey:-0.466237550573196	blue:-0.633402854065761	grey:0.029517023851394	grey:-0.22723354155516	blue:-0.572481573662365
bin.213:d__Bacteria;p__Bacteroidota;c__Bacteroidia;o__Bacteroidales;f__Rikenellaceae;g__Tidjanibacter;s__Tidjanibacter inops_A	blue:-1.11887241264139	grey:-0.794956454266395	blue:-1.01843663440114	grey:-0.673788450797118	blue:-0.937304729825395			bin.163:d__Bacteria;p__Firmicutes_A;c__Clostridia;o__Oscillospirales;f__Oscillospiraceae;g__Intestinimonas;s__	grey:-0.44945219675366	grey:-0.335381202038379	grey:0.229921660996914	grey:-1.03400695683375	blue:-2.65710973902145
bin.81:d__Bacteria;p__Firmicutes_A;c__Clostridia;o__Lachnospirales;f__Lachnospiraceae;g__Enterocloster;s__Enterocloster sp900547035	blue:-1.11553902179705	grey:-0.926084079616944	grey:-0.638457405389614	grey:-0.383035052340173	grey:-0.871058247017094			bin.17:d__Bacteria;p__Firmicutes_A;c__Clostridia_A;o__Christensenellales;f__CAG-314;g__CAG-314;s__CAG-314 sp000437915	grey:-0.431027122464425	grey:0.379517326108936	grey:0.636811291927935	grey:0.308395100687956	grey:0.41481545548491
bin.289:d__Bacteria;p__Firmicutes_A;c__Clostridia;o__Lachnospirales;f__Lachnospiraceae;g__Ruminococcus_G;s__	blue:-1.07654873273248	blue:-1.03426503554679	grey:-0.454012779326593	grey:0.155935982770094	grey:-0.524357504524815			bin.58:d__Bacteria;p__Firmicutes_A;c__Clostridia;o__Oscillospirales;f__Butyricicoccaceae;g__Butyricicoccus;s__	grey:-0.422457971176425	grey:0.73391140340923	grey:0.642402037707851	grey:0.458057073608751	grey:0.395577253894425
bin.106:d__Bacteria;p__Firmicutes_A;c__Clostridia;o__Lachnospirales;f__Lachnospiraceae;g__GCA-900066135;s__	grey:-1.06348440412647	grey:0.122211882735891	grey:0.291665825778699	grey:0.74329918795893	grey:0.511236341896057			bin.31:d__Bacteria;p__Firmicutes_A;c__Clostridia;o__Lachnospirales;f__Lachnospiraceae;g__Eubacterium_G;s__	grey:-0.405781732425693	grey:-0.0147292670914949	grey:0.397435165215956	red:0.897908158075127	grey:0.204031258696553
bin.17:d__Bacteria;p__Firmicutes_A;c__Clostridia_A;o__Christensenellales;f__CAG-314;g__CAG-314;s__CAG-314 sp000437915	grey:-1.03398838906346	grey:-0.857379611696266	grey:0.213890356079827	grey:0.0507640414140245	grey:-0.50129178407261			bin.4:d__Bacteria;p__Cyanobacteria;c__Vampirovibrionia;o__Gastranaerophilales;f__Gastranaerophilaceae;g__;s__	grey:-0.381158911224629	grey:-0.768194001483777	grey:-0.196938089866157	grey:-0.0716731095406451	grey:-0.163158940083576
bin.119:d__Bacteria;p__Firmicutes_A;c__Clostridia_A;o__Christensenellales;f__CAG-74;g__OEMS01;s__	grey:-1.03382577700085	grey:-1.0733749355175	grey:-1.21923266029254	grey:-0.12325586908685	blue:-1.87464297356753			bin.251:d__Bacteria;p__Firmicutes_A;c__Clostridia_A;o__Christensenellales;f__CAG-138;g__UBA1685;s__	grey:-0.374393378564367	grey:-0.365190488068732	grey:-0.0266812729920186	grey:-0.468599123784749	grey:-0.467132168137033
bin.205:d__Bacteria;p__Firmicutes_A;c__Clostridia;o__Lachnospirales;f__Lachnospiraceae;g__UMGS1370;s__	grey:-0.988057379832599	blue:-1.82704904146554	grey:-0.452015472590525	grey:-0.0960008567780786	grey:-0.279384274182953			bin.262:d__Bacteria;p__Firmicutes_A;c__Clostridia;o__Oscillospirales;f__Ruminococcaceae;g__UBA1409;s__UBA1409 sp002305045	grey:-0.366786607601607	grey:0.0512247125788033	grey:0.172686062420091	grey:-0.572472693710856	grey:-0.401672037533348
bin.120:d__Bacteria;p__Firmicutes;c__Bacilli;o__Lactobacillales;f__Lactobacillaceae;g__Lactobacillus;s__Lactobacillus johnsonii	blue:-0.96581644717627	blue:-1.38659053747406	blue:-1.13128875987907	grey:-0.247367399734006	grey:-0.625566181230592			bin.193:d__Bacteria;p__Firmicutes;c__Bacilli;o__Lactobacillales;f__Streptococcaceae;g__Streptococcus;s__Streptococcus alactolyticus	grey:-0.320473546945186	grey:0.566437910590792	grey:0.0655116745891387	grey:-0.485445920673169	grey:-0.254603838773706
bin.138:d__Bacteria;p__Firmicutes_A;c__Clostridia;o__Oscillospirales;f__Oscillospiraceae;g__UBA5446;s__	grey:-0.946589677003639	grey:-0.0215142237491297	grey:0.810004997625127	grey:0.818938279150259	grey:-1.11583775396357			bin.168:d__Bacteria;p__Firmicutes_A;c__Clostridia;o__Oscillospirales;f__Oscillospiraceae;g__CAG-110;s__CAG-110 sp900546915	grey:-0.305227460909821	blue:-0.634496533109222	grey:-0.058916785241775	grey:-0.412783335525561	grey:-0.411790126218225
bin.292:d__Bacteria;p__Firmicutes_A;c__Clostridia;o__Oscillospirales;f__Ruminococcaceae;g__Gemmiger;s__	grey:-0.852797367591302	grey:0.604954279834762	grey:1.43938314210283	blue:-40.0492240757787	grey:1.21234475586759			bin.227:d__Bacteria;p__Firmicutes_A;c__Clostridia;o__Lachnospirales;f__Lachnospiraceae;g__Mediterraneibacter;s__	grey:-0.266975482812363	grey:-0.27846539307582	grey:0.136134838807098	grey:-0.0104083167517118	grey:-0.062247162144809
bin.215:d__Bacteria;p__Firmicutes_A;c__Clostridia;o__Lachnospirales;f__Lachnospiraceae;g__Blautia_A;s__Blautia_A sp002159835	grey:-0.831342428568787	grey:0.444021268228811	grey:-0.11181470128451	grey:0.04578602093801	grey:0.167525323106094			bin.289:d__Bacteria;p__Firmicutes_A;c__Clostridia;o__Lachnospirales;f__Lachnospiraceae;g__Ruminococcus_G;s__	grey:-0.252356828859947	grey:-0.472529908031148	grey:-0.400915738485518	grey:-0.150318146532816	blue:-1.09325481928921
bin.198:d__Bacteria;p__Firmicutes_A;c__Clostridia;o__Lachnospirales;f__Lachnospiraceae;g__Anaerobutyricum;s__	grey:-0.802140326726807	blue:-1.30984226229364	grey:-1.13191045587671	grey:-0.481395444871275	blue:-2.26931256346518			bin.148:d__Bacteria;p__Firmicutes_A;c__Clostridia;o__Oscillospirales;f__Butyricicoccaceae;g__Agathobaculum;s__	grey:-0.252163440041329	grey:0.505226492695546	grey:0.446084217931954	grey:-0.0799050622580307	grey:0.507979535417829
bin.262:d__Bacteria;p__Firmicutes_A;c__Clostridia;o__Oscillospirales;f__Ruminococcaceae;g__UBA1409;s__UBA1409 sp002305045	grey:-0.801703912233374	grey:-0.426123457926105	grey:-0.011564932292999	grey:-0.294448928245035	grey:-0.704234528684861			bin.34:d__Bacteria;p__Bacteroidota;c__Bacteroidia;o__Bacteroidales;f__Rikenellaceae;g__Alistipes;s__Alistipes communis	grey:-0.247806326637316	grey:0.260225903622595	grey:0.376312260789115	grey:-0.444620609776121	grey:0.146290290084706
bin.7:d__Bacteria;p__Firmicutes_A;c__Clostridia;o__Lachnospirales;f__Lachnospiraceae;g__Blautia_A;s__	grey:-0.737593065064404	grey:-0.427899770461829	grey:-0.20745231496901	grey:0.442666344681404	grey:0.436456998302603			bin.112:d__Bacteria;p__Firmicutes;c__Bacilli;o__Erysipelotrichales;f__Erysipelotrichaceae;g__Merdibacter;s__Merdibacter sp900754715	grey:-0.244265834767564	grey:0.265059653546538	grey:-1.08335068471145	grey:0.155275410235254	grey:-0.715465427808684
bin.125:d__Bacteria;p__Firmicutes;c__Bacilli;o__Lactobacillales;f__Lactobacillaceae;g__Lactobacillus;s__Lactobacillus crispatus	grey:-0.729529463756091	blue:-1.12011419350549	grey:-0.789178173448202	grey:-0.364712992153641	grey:-0.890977164739869			bin.55:d__Bacteria;p__Firmicutes_A;c__Clostridia;o__Oscillospirales;f__Oscillospiraceae;g__;s__	grey:-0.183061111230128	grey:-0.114566202683796	grey:0.144541591537023	grey:-0.875986127446535	grey:0.497981665634456
bin.14:d__Bacteria;p__Firmicutes_A;c__Clostridia;o__Lachnospirales;f__Lachnospiraceae;g__Mediterraneibacter;s__Mediterraneibacter sp002314255	grey:-0.686476028534755	grey:-0.914393783230266	grey:-0.899936358044221	grey:0.314544577224485	grey:-0.365451556036566			bin.125:d__Bacteria;p__Firmicutes;c__Bacilli;o__Lactobacillales;f__Lactobacillaceae;g__Lactobacillus;s__Lactobacillus crispatus	grey:-0.165636350453603	grey:0.128574438467376	grey:-0.170007296195024	blue:-0.798295763613637	blue:-1.09470817537068
bin.19:d__Bacteria;p__Firmicutes_A;c__Clostridia;o__Oscillospirales;f__Acutalibacteraceae;g__An172;s__An172 sp002160515	grey:-0.665140514509352	grey:-0.890024360041148	grey:-0.497098870537361	grey:-0.939826136270338	grey:-1.49206408476642			bin.7:d__Bacteria;p__Firmicutes_A;c__Clostridia;o__Lachnospirales;f__Lachnospiraceae;g__Blautia_A;s__	grey:-0.11027245928046	blue:-0.648303876767759	grey:-0.25082221711825	grey:-0.172743972963006	blue:-0.888291245541022
bin.280:d__Bacteria;p__Firmicutes;c__Bacilli;o__Erysipelotrichales;f__Erysipelatoclostridiaceae;g__Erysipelatoclostridium;s__Erysipelatoclostridium spiroforme	grey:-0.646760608133998	grey:-0.653845183719986	grey:-0.102250337865129	grey:-0.508877943856629	grey:-0.763963910526611			bin.286:d__Bacteria;p__Bacteroidota;c__Bacteroidia;o__Bacteroidales;f__Marinifilaceae;g__Odoribacter;s__Odoribacter splanchnicus	grey:-0.0544697715149376	grey:-0.0285279318955512	red:0.657446568367843	grey:0.294013846780048	grey:0.268969938984945
bin.110:d__Bacteria;p__Firmicutes_A;c__Clostridia;o__Oscillospirales;f__Butyricicoccaceae;g__Butyricicoccus;s__	grey:-0.63722721790593	grey:-2.26712570274196	grey:-2.82019122134264	blue:-47.4863732099603	grey:-1.65057091450075			bin.19:d__Bacteria;p__Firmicutes_A;c__Clostridia;o__Oscillospirales;f__Acutalibacteraceae;g__An172;s__An172 sp002160515	grey:-0.0529835964918996	grey:-0.242779175077696	grey:0.651043941506181	red:1.46077983192268	grey:0.635451070664545
bin.260:d__Bacteria;p__Firmicutes_A;c__Clostridia;o__Oscillospirales;f__Ruminococcaceae;g__Ruminococcus_D;s__	grey:-0.602202819464036	grey:-0.618135876850711	grey:-1.06309533903836	grey:-0.672510833668309	grey:-0.40837608452983			bin.280:d__Bacteria;p__Firmicutes;c__Bacilli;o__Erysipelotrichales;f__Erysipelatoclostridiaceae;g__Erysipelatoclostridium;s__Erysipelatoclostridium spiroforme	grey:-0.0503832584304506	grey:-0.0892422896579678	grey:0.146645976611931	grey:0.223480898416355	grey:0.221520771172135
bin.96:d__Bacteria;p__Bacteroidota;c__Bacteroidia;o__Bacteroidales;f__Bacteroidaceae;g__Phocaeicola;s__Phocaeicola vulgatus	grey:-0.580724666172195	grey:-0.981010158607236	blue:-2.92425684181618	blue:-4.97669062637703	grey:-0.0508834663556052			bin.9:d__Bacteria;p__Firmicutes;c__Bacilli;o__Erysipelotrichales;f__Erysipelotrichaceae;g__Massilicoli;s__Massilicoli timonensis	grey:-0.0381461290282895	grey:-0.37635853130785	grey:0.464744952855957	grey:0.291795392776049	grey:-0.182459905409059
bin.156:d__Bacteria;p__Firmicutes_A;c__Clostridia;o__Lachnospirales;f__Lachnospiraceae;g__Anaerostipes;s__	grey:-0.580440278884813	grey:-0.287053258167398	grey:1.076884287887	grey:0.816204413102915	grey:0.389735458144486			bin.140:d__Bacteria;p__Firmicutes;c__Bacilli;o__ML615J-28;f__CAG-313;g__CAG-313;s__CAG-313 sp900539265	grey:-0.0149184675502016	grey:0.794973211871908	grey:1.20117934595037	grey:0.694760686181411	grey:1.46445207267598
bin.114:d__Bacteria;p__Firmicutes_A;c__Clostridia_A;o__Christensenellales;f__CAG-314;g__UMGS929;s__UMGS929 sp900546875	grey:-0.577988443588306	grey:-1.39492262509405	grey:-0.320236240242896	grey:1.14202700808143	grey:0.614689626373877			bin.127:d__Bacteria;p__Firmicutes_A;c__Clostridia;o__Peptostreptococcales;f__Anaerovoracaceae;g__;s__	grey:1.17966845516512e-05	grey:0.664970181124462	grey:0.664967089512542	grey:0.22314817259359	grey:-2.01650646854842e-06
bin.5:d__Bacteria;p__Bacteroidota;c__Bacteroidia;o__Bacteroidales;f__Rikenellaceae;g__Alistipes;s__Alistipes sp900021155	grey:-0.575251793470152	grey:-0.779228438039057	grey:-0.392968498611223	grey:-0.633416365875923	grey:-0.730298485314954			bin.76:d__Bacteria;p__Firmicutes_A;c__Clostridia;o__Oscillospirales;f__Acutalibacteraceae;g__UMGS403;s__UMGS403 sp900541975	grey:0.0590796861443486	grey:-1.22622430386076	grey:0.0289868416870362	grey:0.342176039901125	grey:0.308552631527983
bin.251:d__Bacteria;p__Firmicutes_A;c__Clostridia_A;o__Christensenellales;f__CAG-138;g__UBA1685;s__	grey:-0.556429461714564	grey:-1.28641807116102	grey:-0.531399029112784	grey:-0.0480441435349625	grey:-0.745978175648745			bin.151:d__Bacteria;p__Firmicutes;c__Bacilli;o__RF39;f__UBA660;g__CAG-822;s__	grey:0.061984219908747	grey:-0.237950569888203	grey:0.424615332492198	grey:0.436282160008947	grey:-0.882650649640949
bin.286:d__Bacteria;p__Bacteroidota;c__Bacteroidia;o__Bacteroidales;f__Marinifilaceae;g__Odoribacter;s__Odoribacter splanchnicus	grey:-0.511926918311813	blue:-0.950725135270734	grey:-0.159423246652014	grey:-0.300399853996166	blue:-0.70760514217603			bin.84:d__Bacteria;p__Firmicutes_A;c__Clostridia;o__Oscillospirales;f__Ruminococcaceae;g__UBA3818;s__	grey:0.0690370442470274	grey:-0.136293061027982	grey:-0.230157141346734	blue:-1.02925916374593	grey:-0.847002564589064
bin.163:d__Bacteria;p__Firmicutes_A;c__Clostridia;o__Oscillospirales;f__Oscillospiraceae;g__Intestinimonas;s__	grey:-0.483661789189852	blue:-0.868126869378569	grey:-0.637977898616635	grey:-0.709390439198018	grey:-0.48972041066269			bin.114:d__Bacteria;p__Firmicutes_A;c__Clostridia_A;o__Christensenellales;f__CAG-314;g__UMGS929;s__UMGS929 sp900546875	grey:0.121129512686665	grey:0.0773502886175286	grey:1.12076138178034	grey:1.38465996842585	grey:0.108923514921687
bin.239:d__Bacteria;p__Firmicutes_A;c__Clostridia;o__Lachnospirales;f__Anaerotignaceae;g__Anaerotignum;s__	grey:-0.472951462034873	blue:-1.74308800334137	grey:-0.349195301442861	grey:0.183568664465397	grey:-0.357925694313154			bin.138:d__Bacteria;p__Firmicutes_A;c__Clostridia;o__Oscillospirales;f__Oscillospiraceae;g__UBA5446;s__	grey:0.132023670768349	grey:1.00752678306813	grey:0.794214623831874	grey:-0.227335684354483	grey:-0.867100746340733
bin.152:d__Bacteria;p__Firmicutes;c__Bacilli;o__Lactobacillales;f__Lactobacillaceae;g__Ligilactobacillus;s__Ligilactobacillus salivarius	grey:-0.467255559374584	blue:-1.29169751971108	grey:-0.938791015772192	grey:-0.119315723079535	blue:-1.37524304585495			bin.52:d__Bacteria;p__Firmicutes_A;c__Clostridia;o__Oscillospirales;f__Oscillospiraceae;g__UBA1777;s__	grey:0.256550788229905	grey:-0.401935827008971	grey:0.843173764588354	grey:-0.241424823308701	grey:0.111371077549925
bin.227:d__Bacteria;p__Firmicutes_A;c__Clostridia;o__Lachnospirales;f__Lachnospiraceae;g__Mediterraneibacter;s__	grey:-0.463107502298076	grey:-0.79343419562654	grey:-0.724054586714437	grey:-0.00416155293937517	grey:-1.15666795495708			bin.135:d__Bacteria;p__Firmicutes_B;c__Dehalobacteriia;o__UBA7702;f__UBA7702;g__;s__	grey:0.274776426356014	grey:-1.6921170855651	grey:-0.290865411017731	grey:0.00535011963284198	grey:0.156290583335982
bin.254:d__Bacteria;p__Firmicutes;c__Bacilli;o__RFN20;f__CAG-631;g__CAG-631;s__CAG-631 sp900762575	grey:-0.432455527159221	grey:-0.376741877643245	grey:-0.509232136549601	grey:0.344418978800254	grey:0.0286531564917031			bin.83:d__Bacteria;p__Firmicutes_A;c__Clostridia;o__Peptostreptococcales;f__Peptostreptococcaceae;g__Romboutsia;s__	grey:0.327263916371683	grey:0.0880478012746489	grey:0.114426947350389	grey:0.472095174566999	grey:0.58987441163852
bin.127:d__Bacteria;p__Firmicutes_A;c__Clostridia;o__Peptostreptococcales;f__Anaerovoracaceae;g__;s__	grey:-0.428886586349251	grey:-0.140197743159198	grey:-1.34291113560395	grey:0.442342351115529	grey:0.528227013816459			bin.302:d__Bacteria;p__Firmicutes_A;c__Clostridia;o__Lachnospirales;f__Lachnospiraceae;g__Mediterraneibacter;s__	grey:0.430277972059233	grey:-0.0531008317228097	grey:0.342704281289738	grey:0.644050979271792	blue:-0.881304451080455
bin.122:d__Bacteria;p__Firmicutes_A;c__Clostridia;o__Lachnospirales;f__Lachnospiraceae;g__UMGS1370;s__	grey:-0.400290520533466	grey:-0.79351582371326	grey:-0.096012126953926	grey:0.23557578787577	grey:-0.629200670088334			bin.106:d__Bacteria;p__Firmicutes_A;c__Clostridia;o__Lachnospirales;f__Lachnospiraceae;g__GCA-900066135;s__	grey:0.465957678974541	grey:0.280562664089131	grey:0.110665876657396	grey:0.268412283119178	grey:0.0979933209516624
bin.151:d__Bacteria;p__Firmicutes;c__Bacilli;o__RF39;f__UBA660;g__CAG-822;s__	grey:-0.385844559624831	grey:-0.210475801276676	grey:-0.254311359831404	grey:0.517956936540427	blue:-1.95102289650851			bin.225:d__Bacteria;p__Firmicutes_A;c__Clostridia;o__Lachnospirales;f__Lachnospiraceae;g__Blautia;s__	grey:0.472825797111942	grey:1.22834557415246	grey:-0.482025920981583	grey:0.76598381415376	grey:0.390989147012126
bin.211:d__Bacteria;p__Firmicutes_A;c__Clostridia;o__TANB77;f__CAG-508;g__CAG-269;s__	grey:-0.326536245724059	grey:-0.596352627951226	grey:-1.44442318654544	grey:2.01277743372022	grey:0.700654959610815			bin.301:d__Bacteria;p__Firmicutes_A;c__Clostridia;o__Lachnospirales;f__Lachnospiraceae;g__Anaerostipes;s__	grey:0.520634819507949	grey:-0.278703494699455	grey:-0.5479250161603	grey:-0.963431868930458	grey:-0.662773746698642
bin.24:d__Bacteria;p__Firmicutes_A;c__Clostridia;o__Lachnospirales;f__Lachnospiraceae;g__Fusicatenibacter;s__	grey:-0.319033773699284	grey:-0.0739097782504169	grey:0.0670134605762568	grey:-0.0815955937873655	grey:-0.090218140284089			bin.260:d__Bacteria;p__Firmicutes_A;c__Clostridia;o__Oscillospirales;f__Ruminococcaceae;g__Ruminococcus_D;s__	grey:0.550586049740566	grey:0.500839435783245	grey:0.342217501521397	grey:0.404339279507939	grey:-0.694271777012644
bin.140:d__Bacteria;p__Firmicutes;c__Bacilli;o__ML615J-28;f__CAG-313;g__CAG-313;s__CAG-313 sp900539265	grey:-0.314031906196927	grey:-0.567373674532638	grey:0.282794333119515	grey:0.757466872794115	grey:-0.130785170878488			bin.98:d__Bacteria;p__Firmicutes;c__Bacilli;o__Erysipelotrichales;f__Erysipelatoclostridiaceae;g__Erysipelatoclostridium;s__Erysipelatoclostridium sp002160495	grey:0.644584308736287	grey:0.434564872205646	grey:0.0184629951479766	grey:0.220054596536735	grey:0.0804374306532663
bin.218:d__Bacteria;p__Firmicutes_A;c__Clostridia;o__Peptostreptococcales;f__Anaerovoracaceae;g__CAG-145;s__CAG-145 sp900754795	grey:-0.304036914420278	grey:0.264406178005361	grey:0.346895621771173	red:1.11731271330035	grey:0.380498149725022			bin.119:d__Bacteria;p__Firmicutes_A;c__Clostridia_A;o__Christensenellales;f__CAG-74;g__OEMS01;s__	grey:0.693291382552523	grey:-0.290298339731311	grey:-1.01300293172035	grey:0.204436390929711	grey:0.62998081584936
bin.301:d__Bacteria;p__Firmicutes_A;c__Clostridia;o__Lachnospirales;f__Lachnospiraceae;g__Anaerostipes;s__	grey:-0.288407593031941	grey:-1.07641320385787	grey:-0.261814501834535	grey:0.720319833188025	grey:1.02551192940154			bin.145:d__Bacteria;p__Firmicutes;c__Bacilli;o__Bacillales;f__;g__;s__	grey:0.707904739423493	grey:0.681912688512606	grey:0.304784309506673	grey:0.538471687054859	grey:-0.175927825120904
bin.26:d__Bacteria;p__Desulfobacterota;c__Desulfovibrionia;o__Desulfovibrionales;f__Desulfovibrionaceae;g__Bilophila;s__	grey:-0.272754363782499	grey:-0.465165392488996	grey:-0.319776656442232	grey:-0.461558062335348	grey:-0.433259819796744			bin.27:d__Bacteria;p__Firmicutes_A;c__Clostridia;o__Lachnospirales;f__Lachnospiraceae;g__OF09-33XD;s__	grey:0.736345872029884	red:1.55782669142695	grey:1.20438813041648	grey:0.846729244831127	grey:1.04159687917307
bin.145:d__Bacteria;p__Firmicutes;c__Bacilli;o__Bacillales;f__;g__;s__	grey:-0.256209565423665	grey:-0.64751570470644	grey:-0.35337828981811	grey:-0.893321643765102	grey:-0.694113453142586			bin.292:d__Bacteria;p__Firmicutes_A;c__Clostridia;o__Oscillospirales;f__Ruminococcaceae;g__Gemmiger;s__	grey:0.741659451716979	grey:-1.02512508831015	grey:0.923300741636072	grey:-1.86487544870663	grey:-0.358270994692432
bin.52:d__Bacteria;p__Firmicutes_A;c__Clostridia;o__Oscillospirales;f__Oscillospiraceae;g__UBA1777;s__	grey:-0.232195269391198	grey:-0.542159702259155	grey:-0.908370594909001	grey:0.0703912370683961	blue:-22.5420452971387			bin.152:d__Bacteria;p__Firmicutes;c__Bacilli;o__Lactobacillales;f__Lactobacillaceae;g__Ligilactobacillus;s__Ligilactobacillus salivarius	grey:0.748595554194972	grey:0.85403276076568	grey:0.327544491586546	grey:0.0552006092587475	grey:-0.670580813579233
bin.61:d__Bacteria;p__Firmicutes_A;c__Clostridia;o__Oscillospirales;f__Ruminococcaceae;g__UBA1409;s__	grey:-0.192509218632554	grey:-1.13454687092539	grey:0.579242846814404	grey:1.13425025217068	blue:-2.16492544451668			bin.14:d__Bacteria;p__Firmicutes_A;c__Clostridia;o__Lachnospirales;f__Lachnospiraceae;g__Mediterraneibacter;s__Mediterraneibacter sp002314255	grey:0.755640960718408	grey:0.31133835212874	grey:-0.461261273786725	grey:-0.512178892035757	grey:0.375496785325951
bin.148:d__Bacteria;p__Firmicutes_A;c__Clostridia;o__Oscillospirales;f__Butyricicoccaceae;g__Agathobaculum;s__	grey:-0.185159652172333	grey:1.47964625897284	grey:0.983021145064393	grey:-0.305402448699223	grey:-0.0325608451611525			bin.93:d__Bacteria;p__Firmicutes_A;c__Clostridia;o__Oscillospirales;f__Oscillospiraceae;g__UBA5446;s__UBA5446 sp004553625	grey:0.799021286536272	grey:0.029338762764411	red:1.39001923157079	grey:0.308428483587402	grey:-0.0331922116885802
bin.9:d__Bacteria;p__Firmicutes;c__Bacilli;o__Erysipelotrichales;f__Erysipelotrichaceae;g__Massilicoli;s__Massilicoli timonensis	grey:-0.158311430500023	grey:1.2281809227117	grey:0.585155670181618	grey:0.246444201599808	grey:-0.485047963192153			bin.214:d__Bacteria;p__Cyanobacteria;c__Vampirovibrionia;o__Gastranaerophilales;f__Gastranaerophilaceae;g__;s__	grey:0.996055812052325	grey:0.695515940289122	grey:0.212524644175112	grey:1.18377349710266	red:1.4910382332202
bin.93:d__Bacteria;p__Firmicutes_A;c__Clostridia;o__Oscillospirales;f__Oscillospiraceae;g__UBA5446;s__UBA5446 sp004553625	grey:-0.0769776214738798	blue:-1.11450462277583	blue:-1.28518285022384	grey:-0.728388180037481	blue:-1.91348488678889			bin.198:d__Bacteria;p__Firmicutes_A;c__Clostridia;o__Lachnospirales;f__Lachnospiraceae;g__Anaerobutyricum;s__	red:1.13160073951566	red:1.44360225560355	grey:0.173244258091494	grey:0.917841931300362	grey:-0.497603750732916
bin.225:d__Bacteria;p__Firmicutes_A;c__Clostridia;o__Lachnospirales;f__Lachnospiraceae;g__Blautia;s__	grey:0.0241000105533812	grey:0.136943907395199	grey:-0.317371108570713	grey:0.483299343761561	grey:-0.652384814250059			bin.254:d__Bacteria;p__Firmicutes;c__Bacilli;o__RFN20;f__CAG-631;g__CAG-631;s__CAG-631 sp900762575	red:1.31665585089597	grey:0.454517847291506	grey:0.338648161366889	red:1.29556065874554	grey:0.823975293482387
bin.168:d__Bacteria;p__Firmicutes_A;c__Clostridia;o__Oscillospirales;f__Oscillospiraceae;g__CAG-110;s__CAG-110 sp900546915	grey:0.0385175167432829	blue:-1.044226012367	grey:-0.0268219338425679	grey:-0.264932213331265	grey:-0.779943814525176			bin.215:d__Bacteria;p__Firmicutes_A;c__Clostridia;o__Lachnospirales;f__Lachnospiraceae;g__Blautia_A;s__Blautia_A sp002159835	red:1.5268295859706	grey:0.421504225277583	red:1.18645279472006	grey:0.979419177315909	grey:0.426882723170496
bin.208:d__Bacteria;p__Firmicutes_A;c__Clostridia_A;o__Christensenellales;f__CAG-917;g__UMGS1688;s__UMGS1688 sp900554085	grey:0.11308085108448	grey:-0.374821178690136	grey:-1.27565542526039	grey:-1.29457564969026	blue:-5.48373689274976			bin.211:d__Bacteria;p__Firmicutes_A;c__Clostridia;o__TANB77;f__CAG-508;g__CAG-269;s__	grey:1.96572001162449	red:3.39782442533796	grey:1.52231448376355	red:2.90463768040151	grey:2.4068235048447
bin.112:d__Bacteria;p__Firmicutes;c__Bacilli;o__Erysipelotrichales;f__Erysipelotrichaceae;g__Merdibacter;s__Merdibacter sp900754715	grey:0.176104224461825	grey:-1.62465191896432	blue:-1.83535600402701	grey:-0.220343618204911	grey:-0.687197860971369			bin.11:d__Bacteria;p__Firmicutes_A;c__Clostridia_A;o__Christensenellales;f__CAG-138;g__UMGS946;s__UMGS946 sp900544965	grey:2.10130719180118	grey:2.07855143118849	grey:1.95246832746473	grey:2.01577598423146	blue:-23.1916084031062
bin.98:d__Bacteria;p__Firmicutes;c__Bacilli;o__Erysipelotrichales;f__Erysipelatoclostridiaceae;g__Erysipelatoclostridium;s__Erysipelatoclostridium sp002160495	grey:0.262003915313186	grey:-0.031751776809047	grey:0.0972153417278865	grey:0.431965977786618	grey:-0.839437949385558			bin.97:d__Bacteria;p__Firmicutes_A;c__Clostridia;o__TANB77;f__CAG-508;g__CAG-269;s__	grey:2.17852548688054	red:2.75984687255394	red:3.29191713501553	grey:2.1125279582034	grey:1.03436408653105
bin.27:d__Bacteria;p__Firmicutes_A;c__Clostridia;o__Lachnospirales;f__Lachnospiraceae;g__OF09-33XD;s__	grey:0.401528775894239	grey:-1.22304888650719	grey:-0.991212743565127	grey:-0.262570083482525	grey:-0.00373686006271076			bin.110:d__Bacteria;p__Firmicutes_A;c__Clostridia;o__Oscillospirales;f__Butyricicoccaceae;g__Butyricicoccus;s__	grey:2.28155019737437	grey:2.87774038598441	grey:2.62522244149775	grey:0.566717284112616	grey:2.30472025713565
bin.108:d__Bacteria;p__Proteobacteria;c__Alphaproteobacteria;o__RF32;f__CAG-239;g__CAG-267;s__CAG-267 sp001917135	grey:0.562640334555408	grey:-1.1109793793084	blue:-2.54082488907088	blue:-14.1379118872735	blue:-19.3122286238242			bin.200:d__Bacteria;p__Firmicutes_A;c__Clostridia;o__TANB77;f__CAG-508;g__UMGS1994;s__	red:2.40144483344073	red:2.20924646176226	grey:0.984206362084705	red:3.16117849686669	grey:0.60500753317966
bin.193:d__Bacteria;p__Firmicutes;c__Bacilli;o__Lactobacillales;f__Streptococcaceae;g__Streptococcus;s__Streptococcus alactolyticus	grey:0.565288584891875	grey:-0.785063836733772	grey:-0.608378175619091	grey:0.333106488854919	grey:0.366102184425667			bin.79:d__Bacteria;p__Cyanobacteria;c__Vampirovibrionia;o__Gastranaerophilales;f__RUG14156;g__;s__	red:2.74782807463694	grey:1.26805767484528	red:2.43389461981352	red:3.59103965205595	red:3.0290401108123
bin.84:d__Bacteria;p__Firmicutes_A;c__Clostridia;o__Oscillospirales;f__Ruminococcaceae;g__UBA3818;s__	grey:0.58248859949544	grey:-1.20008547687398	grey:-0.679472114542208	grey:0.0188955432172086	grey:0.0330789599805612			bin.74:d__Bacteria;p__Firmicutes_A;c__Clostridia;o__Oscillospirales;f__Oscillospiraceae;g__CAG-110;s__	red:27.8921162220282	blue:-7.09011462749263	blue:-6.77693732851706	red:25.7325377519349	blue:-12.412827233297
bin.83:d__Bacteria;p__Firmicutes_A;c__Clostridia;o__Peptostreptococcales;f__Peptostreptococcaceae;g__Romboutsia;s__	grey:0.583817149882107	grey:-0.167777598606276	grey:1.30747228158952	red:1.95631829911777	grey:1.16900280758502
bin.97:d__Bacteria;p__Firmicutes_A;c__Clostridia;o__TANB77;f__CAG-508;g__CAG-269;s__	grey:1.29895657182739	grey:-0.966171311802897	grey:-2.57022526296848	grey:-0.348159201472202	grey:0.379332516972976
bin.58:d__Bacteria;p__Firmicutes_A;c__Clostridia;o__Oscillospirales;f__Butyricicoccaceae;g__Butyricicoccus;s__	grey:1.30091932920056	grey:2.17588008382577	grey:3.29866126344754	blue:-36.1434537921905	grey:2.03940612562967
bin.55:d__Bacteria;p__Firmicutes_A;c__Clostridia;o__Oscillospirales;f__Oscillospiraceae;g__;s__	grey:2.33352719860619	grey:0.504969426125399	grey:-0.224692410258978	grey:-0.168057602590281	grey:0.0780199203933367
bin.74:d__Bacteria;p__Firmicutes_A;c__Clostridia;o__Oscillospirales;f__Oscillospiraceae;g__CAG-110;s__	red:34.3943668491166	red:33.9696905966046	red:32.7851159981396	red:32.6188432575973	blue:-3.80004638177814

## Sheet: GLLVM_performance
Features	EPEF	Mortality
bin.108:RF32;f__CAG-239;g__CAG-267;s__CAG-267 sp001917135	blue:-0.137087957153547	blue:-2.00345915809766
bin.65:RF39;f__UBA660;g__CAG-302;s__	red:0.0303450549704269	blue:-1.52309111850699
bin.179:Acutalibacteraceae;g__UMGS403;s__UMGS403 sp900541565	blue:-0.0228733769254952	blue:-1.51407015784597
bin.52:Oscillospiraceae;g__UBA1777;s__	grey:0.00224275568074916	blue:-1.01060483926038
bin.61:Ruminococcaceae;g__UBA1409;s__	grey:-0.0017050890170911	blue:-0.983653587692235
bin.4:Gastranaerophilaceae;g__;s__	grey:-0.00534665966112359	grey:-0.957788727093455
bin.213:Tidjanibacter inops_A	blue:-0.153765430161345	blue:-0.944487755651411
bin.93:Oscillospiraceae;g__UBA5446;s__UBA5446 sp004553625	red:0.00481578946730497	blue:-0.761693707405633
bin.208:Christensenellales;f__CAG-917;g__UMGS1688;s__UMGS1688 sp900554085	blue:-0.0284442662963557	grey:-0.742166991853488
bin.239:Anaerotignum;s__	blue:-0.00711037178733323	blue:-0.710227052744176
bin.163:Intestinimonas;s__	blue:-0.00927465707358208	blue:-0.663980024772229
bin.205:Lachnospiraceae;g__UMGS1370;s__	blue:-0.00984890553187453	blue:-0.639037357466218
bin.96:Phocaeicola vulgatus	blue:-0.251659304336625	grey:-0.605309710965995
bin.266:Gastranaerophilales;f__RUG14156;g__;s__	blue:-0.0393402034639393	grey:-0.556171026929947
bin.81:Enterocloster sp900547035	red:0.0052237918365664	blue:-0.541976313236208
bin.55:Oscillospiraceae;g__;s__	red:0.0149716895411137	grey:-0.498095533102754
bin.289:Ruminococcus_G;s__	blue:-0.0048728657756526	blue:-0.493950601741084
bin.251:Christensenellales;f__CAG-138;g__UBA1685;s__	red:0.0168007145193176	blue:-0.487491656997758
bin.26:Bilophila	red:0.00227513574859036	blue:-0.471892329287344
bin.168:Oscillospiraceae;g__CAG-110;s__CAG-110 sp900546915	blue:-0.00564656690739778	blue:-0.462186562202887
bin.218:Anaerovoracaceae;g__CAG-145;s__CAG-145 sp900754795	blue:-0.00614338023703305	grey:-0.460748437892483
bin.119:Christensenellales;f__CAG-74;g__OEMS01;s__	blue:-0.0133327360615679	grey:-0.4604373455779
bin.14:Mediterraneibacter sp002314255	red:0.0111940085619148	grey:-0.45881713892873
bin.301:Anaerostipes;s__	red:0.00980396531456644	grey:-0.45085814432778
bin.27:Lachnospiraceae;g__OF09-33XD;s__	red:0.00959226064919691	grey:-0.443658375846997
bin.302:Mediterraneibacter;s__	blue:-0.00749360844893693	blue:-0.44119702664955
bin.152:Ligilactobacillus salivarius	blue:-0.0129593438850832	grey:-0.427911537828492
bin.120:Lactobacillus johnsonii	red:0.0324400971199787	grey:-0.416177626248421
bin.140:CAG-313 sp900539265	blue:-0.0408719491851183	grey:-0.411337088408757
bin.97:Clostridia;o__TANB77;f__CAG-508;g__CAG-269;s__	red:0.0126220467102455	grey:-0.407423683137439
bin.135:Dehalobacteriia;o__UBA7702;f__UBA7702;g__;s__	blue:-0.0100150953853246	grey:-0.40051100226231
bin.5:Alistipes sp900021155	red:0.00350045813312032	blue:-0.363345450474177
bin.122:Lachnospiraceae;g__UMGS1370;s__	red:0.00791013266258959	blue:-0.360860663314587
bin.112:Merdibacter sp900754715	red:0.0167423723340301	grey:-0.354975791284204
bin.258:Lactobacillus gallinarum	red:0.0168224976298994	grey:-0.353888302452743
bin.193:Streptococcus alactolyticus	blue:-0.00715009738135863	grey:-0.327747708470915
bin.7:Blautia_A;s__	grey:-0.000953437338447447	blue:-0.321727635386961
bin.84:Ruminococcaceae;g__UBA3818;s__	red:0.0196326486471017	grey:-0.306297389279549
bin.227:Mediterraneibacter;s__	red:0.0297009241652597	grey:-0.289706586541316
bin.286:Odoribacter splanchnicus	blue:-0.0015136026512626	blue:-0.222661316902176
bin.91:Bacteroides fragilis	blue:-0.018578100912093	grey:-0.220662473668449
bin.151:Bacilli;o__RF39;f__UBA660;g__CAG-822;s__	red:0.00984062807641737	grey:-0.21654249145214
bin.125:Lactobacillus crispatus	red:0.0377043154523193	grey:-0.201388642334496
bin.198:Anaerobutyricum;s__	blue:-0.00499668164817495	grey:-0.199324642369871
bin.127:Anaerovoracaceae;g__;s__	red:0.00896335273064834	grey:-0.199174271391427
bin.17:Christensenellales;f__CAG-314;g__CAG-314;s__CAG-314 sp000437915	blue:-0.0298466676307639	grey:-0.164910907741865
bin.83:Romboutsia;s__	blue:-0.0262689142774339	grey:-0.15895953192204
bin.214:Gastranaerophilaceae;g__;s__	grey:-0.000491253862967046	grey:-0.152118529463774
bin.267:Limosilactobacillus vaginalis	red:0.0487528687039242	grey:-0.114744202804077
bin.114:Christensenellales;f__CAG-314;g__UMGS929;s__UMGS929 sp900546875	grey:0.00467708479150942	grey:-0.089862755575683
bin.31:Eubacterium_G;s__	grey:0.000839106539567631	grey:-0.0835370747164738
bin.110:Butyricicoccus;s__	red:0.021543157724029	grey:-0.0459021118177028
bin.260:Ruminococcus_D;s__	red:0.0106673772738746	grey:-0.0323985134271971
bin.280:Erysipelatoclostridium spiroforme	grey:-0.000799244469752848	grey:-0.0261945994886095
bin.254:RFN20;f__CAG-631;g__CAG-631;s__CAG-631 sp900762575	blue:-0.0149291499981998	grey:-0.0222326469889679
bin.156:Anaerostipes;s__	red:0.00460869541482434	grey:0.0461182789587216
bin.24:Fusicatenibacter;s__	red:0.0382741946993842	grey:0.0500356412896706
bin.262:Ruminococcaceae;g__UBA1409;s__UBA1409 sp002305045	red:0.0251484721533721	grey:0.0627891324515311
bin.76:Acutalibacteraceae;g__UMGS403;s__UMGS403 sp900541975	red:0.0153910693591154	grey:0.068325801998063
bin.138:Oscillospiraceae;g__UBA5446;s__	blue:-0.0160935515946441	grey:0.0723770224527076
bin.98:Erysipelatoclostridium sp002160495	red:0.00778172547762194	grey:0.0825128180961029
bin.106:Lachnospiraceae;g__GCA-900066135;s__	red:0.00724862852859751	grey:0.164256558106372
bin.145:Bacillales;f__;g__;s__	grey:0.000371523671527448	grey:0.183668820627834
bin.225:Blautia;s__	red:0.0090533474370614	grey:0.260703261158788
bin.215:Blautia_A sp002159835	red:0.0143328001676862	grey:0.303696793214485
bin.211:Clostridia;o__TANB77;f__CAG-508;g__CAG-269;s__	grey:-0.000492531075810279	grey:0.32193211287406
bin.19:Acutalibacteraceae;g__An172;s__An172 sp002160515	red:0.0176167660024956	grey:0.326222842108557
bin.9:Massilicoli timonensis	red:0.00995723346249458	grey:0.398629871334882
bin.137:Rikenella microfusus	red:0.119235109057871	grey:0.433634816398696
bin.249:Anaeroplasmataceae;g__UMGS268;s__UMGS268 sp900540175	grey:-0.0014722650092824	grey:0.53893864762972
bin.292:Gemmiger;s__	red:0.0180775914085383	grey:0.575637410399033
bin.79:Gastranaerophilales;f__RUG14156;g__;s__	blue:-0.0181072473238006	grey:0.602318544696242
bin.279:Christensenellales;f__DTU072;g__;s__	blue:-0.0757110748147944	red:0.673189292179368
bin.34:Alistipes communis	red:0.041941004437492	red:0.694699373784909
bin.200:Clostridia;o__TANB77;f__CAG-508;g__UMGS1994;s__	blue:-0.0191374101399118	grey:0.769452199470955
bin.99:Limosilactobacillus;s__	red:0.0300694191154615	grey:0.889188289572003
bin.148:Agathobaculum;s__	red:0.0469355529059124	red:1.24084986071707
bin.74:Oscillospiraceae;g__CAG-110;s__	blue:-0.0171518644823189	red:1.33765962590979
bin.11:Christensenellales;f__CAG-138;g__UMGS946;s__UMGS946 sp900544965	blue:-0.0195716841059469	red:1.5254890385496
bin.58:Butyricicoccus;s__	red:0.0509646534323379	red:1.94522322640385
bin.92:Lachnospiraceae;g__UBA7160;s__	red:0.0602386006568167	red:2.1882608655952
bin.294:Alistipes sp900290115	blue:-0.369816822972762	red:32.0545234259362
bin.291:Alistipes megaguti	blue:-0.458466300487062	red:44.5382805625643
bin.234:Barnesiella viscericola	blue:-0.580532921196112	red:60.9625081198082
